# Supplementary material for: Modeling and multi-objective optimization of student engagement in virtual learning environments: a hybrid PDE–NSGA-II framework for digital music education
Source: Front Psychol. 2026 Jul 20;17:1861905. doi: 10.3389/fpsyg.2026.1861905 (PMC13429702; doi:10.3389/fpsyg.2026.1861905)
Supplement: Supplementary file 1 [file Data_Sheet_1.CSV]

UserID	CourseCategory	TimeSpentOnCourse	NumberOfVideosWatched	NumberOfQuizzesTaken	QuizScores	CompletionRate	DeviceType	CourseCompletion
5618	Health	29.979719346137415	17	3	50.365655948359226	20.860772712321186	1	0
4326	Arts	27.802639509751515	1	5	62.61596979322466	65.63241524373352	1	0
5849	Arts	86.82048469711872	14	2	78.4589624023972	63.81200658802416	1	1
4992	Science	35.03842663461649	17	10	59.19885273381349	95.43316189339762	0	1
3866	Programming	92.4906469645332	16	0	98.42828500171674	18.102477525410755	0	0
8650	Health	79.46612884332329	12	7	70.2333289468058	76.48402324939777	0	1
4321	Health	78.9087242374251	10	2	86.83653261494925	22.588896140963342	1	0
4589	Business	12.068236752159779	16	3	61.55364646476677	27.410990874379625	1	0
4215	Business	81.93570917985394	8	4	90.26456414855329	33.30843667864675	0	1
8089	Programming	83.39402571104472	15	10	63.956352955520536	33.26129953014595	1	0
5010	Science	55.44885317072934	3	7	57.50783648915665	80.63469702926727	0	0
8791	Arts	27.265330641921473	17	9	70.99850119498619	0.12833632293802744	0	0
4101	Arts	12.262483785584529	13	1	68.54184823678045	48.91869023749844	1	0
3039	Programming	33.79016764768902	1	5	97.70588953857865	77.31223562370481	0	1
3379	Science	40.787972087640696	7	3	72.02018992210475	87.47619949726861	1	1
5700	Science	37.74623794822219	10	8	93.30974857144088	95.8903217174662	0	1
7567	Programming	36.36982127760847	8	10	71.74027659522311	43.54888955385587	1	1
8772	Health	26.67976913466473	15	8	64.15505767450269	21.184777691520363	1	0
6817	Business	11.178047611849541	20	5	78.02583213062266	55.69746684173562	0	0
2866	Health	56.70844279087808	6	8	81.38063449593083	49.176911118789945	0	1
3134	Science	90.89545275723643	11	9	82.80335560655193	76.06002032466282	1	1
2716	Science	19.220062447323226	6	4	70.24297667055698	69.88922262914392	1	1
3153	Arts	24.988750032357324	6	9	64.48616706067624	7.433288004684602	1	0
6584	Business	33.48224410834035	3	9	59.8758706754866	78.58320720339476	0	0
230	Science	57.668364870808745	0	5	92.00831477467003	35.024928003816655	0	0
8813	Programming	33.8079156819551	12	1	53.6597605659185	89.9525527538609	0	1
3103	Programming	48.54343463363164	3	7	50.467631755212764	50.996831718753334	0	0
1274	Science	56.94215602063267	7	6	80.37425848450256	61.12697845853356	0	1
2398	Programming	40.813481802552786	15	0	55.02883721210786	56.94624076543875	0	0
8529	Programming	12.805246220606858	6	9	51.85830564221426	86.30231756665131	0	0
7858	Arts	64.89874148516614	13	6	97.34019871099639	68.02150504513817	1	1
7050	Programming	44.70916758562794	5	8	76.9412180222065	17.541934124071844	0	0
1676	Arts	44.463895154064346	16	10	51.70151786760175	53.400707703532966	0	0
4931	Business	79.92671792725722	18	3	82.8515882752971	69.03969779917355	1	1
1847	Programming	66.23533659953954	3	4	54.642636585229226	59.146139308126656	1	0
6083	Health	27.30889124247948	17	3	90.02120477161247	7.4349881557542075	0	0
2263	Health	30.33845961117749	11	10	85.91852407206679	94.54929861714221	0	1
8788	Arts	55.99522788037752	19	7	89.28612560657936	12.969146318848889	0	0
4546	Arts	26.021524206096856	7	8	81.67770398732854	33.32047026777094	0	1
6675	Arts	46.16776436128021	20	5	57.51320694226913	67.48314094068168	0	1
4345	Arts	14.964920149737411	9	6	96.20605086239357	35.90245247288345	0	0
7918	Science	23.371860080863165	12	1	74.71747173615051	60.72715873028089	1	1
3267	Science	35.09837657550164	13	6	53.80004944829931	42.34052102368495	1	0
4926	Business	74.53035551256862	2	7	79.58932418252478	79.92665079525295	1	1
3405	Programming	90.28199332772544	19	3	85.757982927004	47.14835242341192	0	0
99	Business	96.42768519524566	7	0	70.18434249993251	15.54444396051926	1	0
911	Science	11.445850993718908	6	8	82.99278190747742	55.47063348875232	1	0
8895	Health	21.12566598815966	7	10	67.06323236445888	5.094871160295811	1	1
2218	Business	94.96213323193646	13	8	96.74738134978736	80.8161152568603	1	1
3435	Science	87.24751758868146	0	9	60.12098346303216	5.944659811055053	1	0
3763	Programming	20.012157362341405	1	2	66.3330807982308	43.60312452908891	0	0
4190	Health	76.08711898360353	16	10	69.87188422800713	5.123885111849413	1	0
8217	Programming	89.88527688054053	2	3	89.94464524289667	78.47655174140448	1	0
3823	Science	36.58505759204168	13	7	78.47425985306087	85.52357567109635	0	1
3275	Health	68.0311152231597	13	0	96.94199526194947	5.1013744565620245	0	0
2106	Arts	3.34791967027327	8	4	96.54886729714609	27.991879727057057	1	0
7257	Arts	9.739541103872535	15	1	70.99381544683521	61.79129346746699	0	0
8001	Programming	31.21067472319168	4	8	72.95086263740637	94.8652576426956	0	1
3399	Programming	84.69650096837621	15	7	90.25993654537126	44.68531007614127	1	1
3108	Arts	41.54232954759268	7	2	59.47520889482437	93.94135862944825	0	0
8761	Arts	3.52919271103881	13	9	85.73436748006172	5.514118167504456	0	1
8781	Arts	32.63535722496225	10	4	74.75876252080349	70.11965165777208	1	1
722	Arts	49.57074401392171	10	10	77.69134096892444	18.701011306557458	0	1
3062	Business	80.15828576609829	2	5	79.2052751471904	19.133233403324958	1	0
3097	Arts	45.68233579025563	12	10	91.99174290445994	78.9148654932726	0	1
8491	Programming	38.49037566996723	17	8	63.13736293025264	78.86536604091218	0	0
6314	Arts	53.58868062990964	0	3	51.604869763345455	47.47055356057127	1	0
6438	Health	56.17716140693022	9	8	97.27643294899133	32.06852075725271	1	1
6829	Science	9.858359915259323	8	9	60.669424134446984	25.490091204083154	1	0
5191	Health	5.971099024299701	14	9	60.650799169906406	38.471446170986056	1	0
4114	Programming	94.78114798588702	14	4	87.78225140011364	15.985817563272652	0	1
8979	Programming	56.227531063889344	18	0	96.62762883560018	64.02928474191076	1	1
7288	Health	96.932283386797	2	4	59.31723336318424	27.12688424166274	1	0
558	Health	53.218189908451485	3	7	97.00846595291435	93.15020403256345	1	1
6635	Science	27.8746056390781	20	9	89.02223857909608	28.45747766359976	0	1
993	Science	36.95572324790628	7	4	70.54541633714291	12.21204793660876	1	1
2822	Programming	13.336806563044597	18	1	77.6143296891323	36.65234427163578	1	0
1242	Health	14.218039583929137	18	10	91.70042042457573	69.64615576728983	0	1
6073	Business	67.7494196011917	7	4	52.168926453753	66.05835423911273	0	1
6017	Health	95.93155587967532	12	5	52.04329207292744	59.76003664322449	0	0
6123	Health	22.773497069227545	5	2	65.4381647257423	76.96820347037485	1	0
4506	Business	53.87606731850069	11	7	87.50740175850824	95.55933224544798	1	1
4899	Health	42.09273477177211	9	2	75.59385542726584	43.52847751132492	1	0
8938	Health	40.398077268066366	7	4	53.408002982344534	48.793590491573624	1	1
4891	Health	65.0337603745606	19	7	74.62656494021554	35.4340401666406	0	1
7310	Business	2.346835149616159	4	2	88.32572285678341	61.32818909542181	0	0
4045	Science	67.1254398101185	3	10	60.793632364030756	67.46767278561448	1	0
2277	Health	32.551028471254334	4	7	50.52054933062579	26.335472838207906	1	0
6089	Health	33.221429878985646	10	0	71.02668603641426	69.55960060287876	1	1
3329	Health	3.608385887197843	12	6	73.87502611171486	71.4711334471692	0	1
3523	Health	81.137847751928	9	4	52.5479188384228	71.03879989153981	1	1
2174	Arts	75.48784291822726	1	5	51.793778258704506	24.74935070651185	1	0
5297	Arts	60.93463682338108	20	9	81.58560513375862	29.00188364857853	1	1
5485	Science	1.776647202821696	11	7	50.780573331359264	59.4793471672893	0	0
1181	Business	55.29169273744926	19	2	81.43226203068515	79.31814212891162	1	1
1484	Programming	54.17976283879886	9	2	73.66606452746696	35.7469591802418	1	0
2556	Programming	19.430338538860955	18	6	63.9813173841432	51.22714861350365	1	0
3106	Health	36.685839885776296	9	3	97.01783572328601	79.00436169083594	0	1
4135	Health	15.086335642482647	18	2	77.47082149010794	86.6319592006087	1	0
7417	Health	9.880230403817208	2	5	52.14262839320924	42.92665417639105	0	0
7376	Health	57.10007792126629	16	1	98.43352614008884	95.64807029994114	0	1
5110	Business	22.17836417947205	0	9	68.00077698333658	88.49886056707629	0	0
4069	Health	87.55093579174928	9	0	86.94631148227096	89.25673969153371	0	1
7560	Health	16.895223265553852	14	9	68.57645327350014	48.34825924315631	0	0
5813	Arts	90.90507359950244	19	8	78.78184188120731	46.47547351933574	0	1
3596	Programming	48.76269556773064	17	4	67.40102537778354	41.64978118324392	1	0
7467	Business	64.2336174728836	19	7	96.1427774048847	6.182249654034178	1	1
8171	Arts	1.3345058340328149	8	5	89.37415887109415	49.23327199072878	1	0
2981	Arts	6.258941795701109	19	5	97.95822686989939	17.25951474329066	0	0
345	Business	24.681897715387656	4	10	76.06499391624814	30.622570345458012	1	0
6748	Health	18.13941847735042	0	0	62.81103980889195	82.11963631283035	1	0
1314	Programming	10.056812835035064	10	8	75.4104087518778	25.956530918507347	0	0
6719	Programming	84.14609769473014	15	5	73.70656958563228	62.54344521952093	1	1
5307	Arts	9.742959400639203	9	7	62.05238624899021	55.88842511336092	0	0
7593	Business	35.96228582597124	4	0	86.88619783111699	73.9792576500326	1	0
5817	Arts	3.440949514982396	0	6	87.17420880316594	49.40500868803226	0	0
6649	Science	25.470299714857244	0	9	51.52728968677454	72.11856514527716	1	0
4175	Health	15.344967271427256	6	8	90.62201201982947	63.37961430561173	0	1
7581	Business	54.18360976009397	20	6	65.73490412386319	65.10002248370924	0	1
2797	Programming	14.452728862631826	13	3	99.01323750512739	4.446850551911396	0	0
6528	Arts	94.65421714056573	4	10	67.77543537154133	3.4368232405588506	0	0
589	Science	9.684046530276468	18	0	61.66858157318342	38.78834401380908	0	0
318	Business	11.826234407838406	6	2	61.12123409860745	61.65013487721439	1	0
1051	Science	89.88178483281057	18	1	73.09700977504747	61.85231898492772	0	1
1849	Science	87.28302239010452	15	10	85.9452131673776	43.989207150781965	1	1
7463	Business	19.268970022927768	0	6	69.57944029756533	10.806673975007207	0	0
8890	Health	13.022818957109125	11	6	75.82772230082863	3.193659352528555	0	0
8208	Business	88.99990602599178	11	6	69.62323914564101	91.94907791430667	0	1
2446	Science	72.50880566404707	15	7	91.56188149358692	89.70828922039557	1	1
7874	Arts	15.187693591285457	8	5	51.381414967815076	52.16741693520286	0	0
5954	Business	17.9797867671542	6	2	67.17301884593982	71.79811032462091	0	0
282	Health	87.26202564168797	3	7	70.86462688673276	95.53449799797217	0	1
5126	Health	10.471202332393055	8	9	76.52730196967582	72.84725350098749	1	1
8522	Programming	29.24110253221175	6	10	76.85944197829933	33.770820881830744	0	1
2478	Business	29.445702989537295	7	6	85.18513763219013	26.158099617094877	0	1
8839	Science	34.17730240292625	20	6	98.48392741798904	69.34892468921299	0	1
5217	Business	26.820034292084856	8	4	84.1227064022452	72.65406916868662	1	1
2844	Programming	1.68880114302583	5	8	86.52103600402899	18.250101824182362	1	0
7584	Arts	52.148785672131666	2	7	88.28163858125463	79.30162112492182	0	1
3202	Arts	99.75386082052769	19	4	70.54991868410816	24.970614858497974	1	1
1157	Programming	46.99369367948536	0	7	62.524510949444775	57.054908474642495	0	0
3066	Business	83.31024557110081	4	1	93.29728091488354	95.83785631215684	0	0
7054	Business	52.25632505334176	9	0	86.32073431530327	46.52250129976818	1	0
3998	Health	84.48990313430181	0	9	96.16317483383283	84.77026050376995	0	1
4030	Programming	61.03931977881102	13	6	67.99691586063622	42.08148502477037	1	0
1963	Health	55.67000573721081	11	9	89.06386077005743	46.99548634486855	0	1
3738	Programming	1.5663722226544978	8	4	51.88603763462213	50.95618640651922	0	0
7945	Programming	89.5445955161506	15	2	98.24105898950305	94.66678069631789	0	1
8455	Arts	87.74610602003246	20	8	81.89673528609613	36.68965168913999	0	0
8214	Health	23.91222641587904	20	10	56.91001466740049	47.89633474805014	1	0
8149	Programming	74.868899878852	10	1	68.9028814238327	1.1746895223129994	1	0
7064	Programming	93.96904918381499	20	7	83.4137733487016	87.83881742513633	0	1
2511	Business	82.1669466051735	14	2	96.60884974587046	40.20975129423328	0	0
6128	Programming	52.16325887437178	19	4	95.98129001977571	80.38279316053402	1	1
5403	Business	35.14402824314515	19	4	63.496014273245166	64.20498938858061	0	1
8091	Health	47.13434792094828	18	0	56.7867653791634	60.60176960592657	1	0
3260	Arts	64.5357650396601	14	9	87.73876955683595	93.15762948059138	0	1
4293	Health	4.179855850713633	15	6	64.8875384746979	20.90977296359089	1	0
4848	Health	40.62169045834231	12	9	88.8620351658578	9.453955461377006	1	1
5952	Business	11.388978852466996	9	9	73.4406909906941	39.978662791044094	0	0
6656	Science	4.439472446310367	8	10	98.49116689265023	20.70846545136995	1	0
7984	Programming	25.499305220632408	4	10	77.37668842546604	8.998963191982668	0	0
7837	Arts	21.112843798056684	2	4	84.67030688857676	93.70550941381522	0	1
4359	Arts	9.284417836522035	4	6	78.26216595438746	65.10731742262826	1	0
6898	Science	55.01186032779908	18	10	79.45224189908518	97.84185220555266	1	1
5090	Science	76.5756771656946	12	8	61.071089338512664	29.016247073068925	0	0
1481	Business	58.80196846349352	19	3	83.26468690952731	19.007688415660883	1	0
5336	Arts	20.943201682933587	1	3	67.4132755485814	39.68213969230292	1	0
3992	Arts	33.580492151161195	3	8	83.07007991059885	71.55146279627289	1	1
4137	Business	7.724694218059798	13	9	96.01446045061695	72.40334894690264	0	1
6422	Health	46.23256094326037	3	4	55.67439199764145	88.50579136569165	1	0
305	Arts	2.2637772252718387	17	9	94.0410334648175	93.38300222934068	0	1
3599	Arts	70.13301907011545	17	4	64.93440531649782	84.61031400809817	1	1
4412	Programming	64.31582881135381	2	1	50.11893008067853	55.0337827720627	1	0
4886	Business	13.264175964260629	1	6	99.89047277914742	53.35689123375985	0	0
8294	Programming	89.92764928380763	13	4	64.60157057111489	31.497193240738596	1	1
8186	Arts	40.43938989028363	10	6	75.39880616220685	46.788351120267926	1	1
1568	Business	60.3369916220883	10	6	74.76458656753562	94.36787885429892	1	1
901	Arts	68.90175123356	15	1	84.79200519299607	33.54557116098081	1	0
6549	Arts	75.06291387483361	5	2	54.71767736459012	20.181305587600207	1	0
7731	Arts	21.304281618637383	14	4	67.85519575591739	63.763835690391524	0	1
6351	Business	85.88406981842928	14	7	67.04892736996501	34.03748706200561	0	0
967	Programming	29.500070830149614	17	8	90.0641179243371	30.405649568933125	1	1
7769	Science	20.90726535219855	13	0	87.86807382679848	73.03273105093909	1	1
7962	Arts	77.30213291535003	2	5	60.511294232126986	10.461542637947518	0	0
5957	Science	21.04537784999662	8	8	54.64117838806955	46.41868399299827	1	0
8011	Arts	51.87187856764312	12	9	97.79603459297616	98.1304937721164	1	1
3035	Arts	17.55238960017957	17	3	56.60612619560328	55.87074126296901	1	0
8429	Programming	96.6948842341572	16	3	53.19100589266155	6.90697583599097	1	1
2424	Business	50.27789979708274	19	5	80.65378558585638	60.601680113699764	0	1
312	Arts	40.9610227548543	12	10	58.03086465996762	70.47871500043227	0	1
8402	Business	17.530413493582845	8	10	87.50647034590921	35.87914070340285	1	0
263	Health	89.77790844086671	0	4	95.51006417810171	7.20195123793469	1	0
6619	Business	26.030544533350962	19	5	72.35856893002477	73.9667399126054	1	1
7339	Business	75.95949591583944	10	8	89.0100800298086	99.75015533375888	0	1
5165	Business	50.54899461258477	17	0	96.67524825551548	98.22668880537593	0	1
8280	Science	98.87699893648724	19	1	74.2539050023157	17.378650187307965	0	0
4043	Arts	25.625583362827044	3	3	76.13125861382457	72.77790851215245	0	0
2177	Programming	85.77222767662947	7	4	85.61544429642566	23.626920956402575	0	1
5941	Business	44.20839148348817	15	5	88.9432813292398	98.49870694213776	0	1
8504	Business	31.205809830996134	7	3	94.27552187882807	86.19518798543506	1	1
2084	Science	24.977393309301075	5	10	87.38557626267573	83.44668050654933	0	1
931	Business	5.694147977868408	14	9	65.15376834168087	57.99243662687415	1	0
6806	Science	1.9113610716736562	8	2	69.61580112317624	2.81354124824158	0	0
6044	Programming	32.034053703476054	12	1	74.90287009827692	51.17855493880601	0	0
1982	Science	17.741286141644498	2	1	80.59119755497976	15.681292947329084	0	0
3087	Health	9.31616973754194	6	8	51.99012097602919	21.762275540593233	1	0
1315	Health	51.87370764304513	6	9	55.68914986902414	7.336565938054019	1	0
2138	Programming	27.22175952354357	4	10	86.27103530577426	18.567148673432264	0	0
1957	Science	95.10860929451789	15	6	85.08620617537736	38.20289909337884	1	1
5874	Health	18.530021269678038	16	7	61.5450931986686	66.14472488754824	1	0
1833	Business	34.71701780469075	20	9	72.3618967889136	30.774515118148436	1	1
2331	Programming	92.9730676859633	16	9	82.01487518318757	89.10037963132255	0	1
260	Business	20.15127557318181	19	9	96.40301778252825	45.06465913472266	1	1
8284	Business	86.7750978229576	8	9	81.11635891459215	53.3306365640841	1	1
1427	Science	65.88293674688187	8	1	52.55827868057305	4.229916702820191	0	0
1541	Business	43.23259820438494	2	3	74.67740653685766	1.119061395617027	0	0
6610	Business	36.15818831626328	11	4	92.99504451915809	38.79256753735103	1	1
3242	Business	93.8607986804902	4	7	84.9478703502393	50.07656288003105	1	0
1075	Health	59.49632037445159	1	10	53.77946163513258	29.51732752715919	1	0
601	Arts	33.11938463487156	11	9	67.31472810141982	81.94937898564864	1	1
7037	Business	3.356798282575958	18	2	73.98281249937983	76.30678613498885	0	0
8875	Business	16.018954934885944	5	3	78.31546522828148	58.147683354210244	1	1
2515	Science	30.506209756344234	13	3	77.73009218893688	73.24874359053992	1	1
1030	Programming	93.75797613696085	11	5	73.43541497914916	11.832285155225698	0	1
5995	Business	19.671294195887608	2	4	95.23321460569065	37.35124070664491	1	0
6965	Arts	6.994673367884799	12	10	71.23054938911004	21.32907023759415	1	0
6811	Business	29.185098919867993	13	0	86.45694748476237	12.095744346586844	0	0
118	Arts	72.51497725564705	18	3	56.5111732759795	43.79468106321828	0	0
139	Business	53.13289931638914	10	2	85.42571276294193	71.81642457683691	0	1
5137	Science	72.24672863407444	13	8	79.65791476564921	87.40023281042775	1	1
2545	Science	27.91421194586566	12	2	62.74921795298175	44.7507492074815	1	0
3271	Science	97.31280386632395	13	5	67.49888417111893	10.238124194339647	0	0
116	Health	94.8940903986078	10	3	84.51899473146182	27.608672842124705	1	0
5656	Health	38.17422689084048	0	7	68.25789271326133	94.95314606862237	1	0
6993	Programming	47.79798296499262	16	6	99.45658031548152	72.3646022842546	1	1
804	Health	92.25094027571447	10	7	58.9871575793124	35.77520503273558	0	0
689	Programming	20.614943440534127	0	3	64.90926870443323	95.10628096842508	1	0
548	Business	55.85177996256086	8	9	95.50051605301778	22.944626993410555	1	1
1212	Arts	26.53601117190316	18	1	69.06431323729844	79.48989106144786	0	0
7656	Programming	63.38837133640267	6	6	78.20733735815587	36.031719202584235	0	1
5334	Programming	66.87507447118715	4	5	93.6114584867073	98.43762114665499	0	1
4712	Science	72.10556150314714	12	8	91.65622690799164	4.445659843011873	1	1
8677	Arts	44.97174815893753	9	10	99.58943237206657	41.47876453072497	0	1
5682	Programming	34.08731404370523	20	8	50.56695291171948	51.3873248116503	0	0
8835	Science	7.052625371210137	15	10	58.74270038427077	61.23584171610206	1	1
2606	Arts	40.51182065618518	7	7	84.13661667109162	43.141739931961865	1	1
6566	Business	17.200542291464448	2	7	66.77819237505666	13.70781674983208	0	0
4009	Business	90.64140052160415	12	5	95.3946814243713	37.08997504932074	0	1
6495	Business	29.205953681134748	11	8	59.94863592874982	26.389538577120387	1	0
373	Business	5.621797170028102	2	6	67.8544748882983	38.95945439924871	0	0
8388	Health	53.195250408439186	19	4	92.03606429977054	99.02767116879038	1	1
5104	Arts	74.34012710854168	8	1	83.6747517343513	29.419810517269074	0	0
2615	Science	21.904645705760768	4	6	72.78852150289683	55.7168526535654	1	0
3273	Health	71.89325476650619	9	3	58.93807921820053	60.45784784843784	1	0
1589	Science	67.46543288078277	13	8	55.07779429753203	60.1334231177981	1	1
3577	Business	2.5212588227376074	3	3	88.35124117829	42.316143260452996	1	0
5392	Health	39.18750046208349	1	10	53.44504405492631	55.96779562290756	1	0
5568	Health	66.97623480074239	13	5	99.83897621046799	25.091146752915026	1	1
4861	Science	54.845475952771466	6	8	59.34831530318564	40.965440746558144	1	0
6240	Science	4.680353516914952	11	0	75.96922505092694	37.56351059883871	1	0
7624	Arts	29.703772272575407	14	1	90.85540563383856	51.048079674339505	1	0
2685	Arts	56.49339588926032	7	4	84.4213026160467	14.091570976250667	1	1
8753	Business	88.05284426724094	8	7	92.2185560098548	26.86475055537253	1	1
4264	Business	50.08816307929838	2	7	82.25019297629314	83.64073321041747	1	1
5454	Science	36.517395179147634	11	2	60.5136766813182	83.12990345058597	0	0
6860	Programming	88.92961312745989	1	9	95.6782898136151	30.439877969055996	1	0
1013	Health	15.77753325425548	13	9	70.736997823861	27.065683689045283	0	0
2681	Business	57.82219023266134	4	3	98.15023385652947	10.608243080344714	0	0
5690	Programming	52.4889038229776	16	3	62.17535079756498	82.75687695768455	0	0
684	Business	41.64175565079136	9	3	95.88949548556919	38.0898352391083	1	0
3620	Programming	82.11404147758725	1	7	84.58316153723598	0.8178706992683527	0	0
6880	Programming	67.59222520380474	4	5	94.58274533701311	31.424549539309854	0	0
1467	Health	60.821692082705596	19	9	59.43335415088936	10.76135614747109	0	0
4443	Programming	78.79243288898168	13	1	58.64519955347364	51.15574331724856	1	0
5943	Health	52.685283542595975	0	3	76.5487767453294	23.811752839589563	1	0
4292	Programming	67.53635467000025	3	4	78.37931924431625	74.7676996999029	1	1
924	Health	9.220837023208457	14	10	86.84137701138116	41.426327834121054	1	0
8139	Health	70.17396544668404	5	4	74.04774800258863	50.974935209253026	1	0
1739	Programming	77.91769245085959	15	0	83.86421622326522	8.983253916563793	1	0
8341	Business	72.72158190188976	5	5	72.18596247683395	44.31875408939061	1	0
5756	Science	63.567143069015415	10	10	63.309164764049726	12.83318260029005	0	0
7420	Business	82.09472513741159	3	0	58.63880748469572	37.96588710448074	0	0
6290	Business	36.748349857726225	13	5	78.96654033351574	22.96475666744733	1	1
3693	Health	96.98312580907667	9	2	54.925404811094694	55.34991383184398	1	0
509	Health	53.45768692630241	12	10	94.16400657560064	69.4385164354344	0	1
1514	Health	32.24970907125008	9	10	81.87908546437244	38.83697797561092	1	1
5880	Arts	99.88563789127849	17	5	77.34289963021425	26.268906752622268	1	1
6622	Arts	87.77207569564918	15	2	97.16171816333213	26.24624102500749	0	0
4084	Health	3.462712319445939	16	9	50.60346736292031	87.20039132290405	1	0
5155	Business	12.148107754891868	2	6	86.49536672495742	11.190001929607007	1	0
6288	Programming	97.57877617867139	1	4	60.998562430770676	77.50975577888833	1	0
6651	Programming	40.31809749434911	20	7	79.7115012574209	77.4131395527919	0	1
6853	Health	35.46145920327953	0	2	80.75678455834742	88.84636920215218	0	0
3766	Programming	3.5549096509318767	16	0	65.39407865302266	98.48378959075151	1	0
6577	Business	22.07881127482626	15	9	89.21920440859876	87.46896640735626	1	1
7121	Health	7.448586628418697	4	3	78.66814066549205	95.82665063990228	1	0
1889	Science	85.41394915707035	8	8	64.97135740634761	38.16133053517159	1	0
7446	Programming	77.98661439809122	19	0	69.96097706141649	98.30815423027856	1	0
2582	Health	22.943084147138357	8	9	56.336619113244964	47.15676644814424	1	0
8213	Programming	65.90026154431753	0	2	51.171577444451465	17.729675611124897	0	0
510	Programming	61.875398442126674	10	1	98.84298239064773	40.41541582269905	0	0
662	Business	16.670339349850707	1	3	62.727724637285945	99.15014385349839	0	0
7295	Business	90.68956576518886	9	9	67.71369819771175	83.6153679815257	1	1
5424	Business	69.85208481471867	9	4	55.32568170412193	27.451197504263426	1	0
7720	Business	10.193087821408605	17	3	71.38323183564901	37.717422549608216	1	0
2968	Health	4.1538194902977486	0	9	83.28947805160055	97.69489451079201	0	0
4174	Arts	94.68458102163036	1	10	76.8268161657978	89.97905592418326	0	1
1468	Business	82.88865669433471	6	7	98.73495063542398	48.06154792611322	1	1
1757	Arts	98.025142354672	16	10	70.63144512577284	26.086152319100066	0	1
2320	Arts	35.49931960376988	10	2	58.39443278916002	50.72566095404491	0	0
2817	Science	81.76626425150423	6	7	84.17395034962118	10.50587566999982	0	1
5738	Science	55.72199731207364	15	1	74.14551091751481	29.150966172510262	0	0
2701	Programming	21.776603050632996	11	0	74.3189033334026	96.87041926920575	0	1
8231	Programming	20.381736029900484	18	2	73.69603887438828	26.535504589117622	0	0
338	Science	83.85585545161774	8	8	93.99360852975464	35.979810659683494	1	1
2783	Business	35.59793783372993	2	4	67.4580704976022	26.96488074421417	0	0
8486	Programming	25.23636139712942	1	10	58.17643606957017	94.05862283227773	0	1
3639	Science	75.99347245903209	13	10	68.28745890507278	19.58635523057447	0	0
2120	Science	54.294310828981295	7	9	87.45634261562063	84.66464964769669	0	1
6844	Arts	94.48234980589953	15	7	50.274597491978334	46.64742903256786	0	0
1276	Business	12.630113988772797	15	6	57.5490249272618	49.82919524093818	0	0
8097	Science	8.911595825314066	10	9	82.13307042001885	63.52326508422617	1	1
2806	Programming	95.11056569954614	12	2	93.14385119812773	55.37401003296431	0	0
388	Business	73.81654987356454	18	8	91.18932113408196	13.135723986484127	1	1
4864	Business	24.58797892065307	17	10	93.13254709392152	1.175651992717608	1	1
180	Programming	50.13321742456333	2	3	82.23159267557492	36.01804882530869	1	0
2921	Arts	84.85419150351927	10	5	59.770483032680495	90.84748660637423	0	1
6197	Programming	48.17183757767177	11	4	77.6050422205115	22.915550671735318	0	1
8746	Arts	82.39610767585665	9	0	95.42099810904244	98.89651268464542	0	0
6502	Programming	97.25372037242936	4	0	81.12510898912635	69.21760348559155	0	0
899	Programming	42.0698381798579	0	8	76.98472221645974	89.44034693509627	1	1
849	Programming	84.33906219385307	16	8	53.65593642568698	16.429475899142997	0	0
5028	Business	32.233431441740166	16	9	81.33947704232978	71.55269386946938	1	1
2929	Health	62.13817400775223	20	7	67.83036890017664	10.441421412980922	0	0
2581	Programming	77.07831177074925	20	6	51.333460200991155	91.78897556049725	1	1
3122	Arts	48.91985508255699	9	3	61.42152513080815	26.46980233043521	1	0
7812	Programming	76.31936550385407	0	9	67.50921915957028	9.35509826226042	1	0
2159	Business	76.81264497885671	7	10	69.24602722804568	13.083402100775455	1	0
3804	Science	93.81507268919871	5	2	54.026662865301404	48.3803128764863	0	0
2457	Science	39.161573035273804	4	3	95.4021718241047	71.24572423244332	1	0
5171	Science	66.52985528563471	7	5	85.4731151936458	73.79874356160046	0	1
4218	Science	2.0854016600227916	19	8	50.16812535804463	22.63684044305243	1	0
8965	Programming	64.4482748188835	12	2	66.92256431083293	46.62275502670957	1	0
4600	Programming	24.70938274244286	10	6	96.8717959398407	32.27252430705603	1	1
2142	Arts	55.97106893818608	2	7	80.72671645140272	23.33379777272544	1	0
2371	Health	47.43697368189421	15	9	81.00687120559478	55.696519243324374	0	1
914	Programming	95.1100307864074	1	4	88.70984204729496	49.3779291995931	1	0
7999	Programming	11.746980419492198	6	8	92.00336198255675	54.900687468988075	0	0
8291	Arts	30.086400852735235	9	2	53.57472887345106	2.1267996310289305	1	1
6294	Arts	53.460018404695745	2	8	94.66338076511077	78.02020643784998	0	1
7812	Programming	76.31936550385407	0	9	67.50921915957028	9.35509826226042	1	0
2745	Science	21.990757199720665	6	8	68.94135931726696	37.40605749191742	0	0
1607	Programming	34.55802269110932	1	4	96.87589689901344	52.79550298088507	1	0
2794	Programming	71.83508950749174	0	7	94.068102211695	95.01763379053764	0	1
5299	Science	68.34112372243312	12	10	73.55126398583825	36.00093471331112	1	1
2180	Arts	87.76567341684478	9	4	90.68707414359494	89.35054154888181	1	1
256	Arts	66.70970170869991	2	8	64.44811236721196	66.3988227663852	1	0
2991	Health	39.77498774500208	17	6	60.35772491456339	68.55569393226935	0	1
5020	Programming	94.18464735358712	6	1	65.0298947588928	10.851982880567467	1	0
4226	Programming	32.95863527367048	0	6	99.04417476872706	33.373530400703	1	0
7601	Health	51.90651027325134	18	3	53.260885272579216	65.8445402900277	0	0
8081	Business	76.02678300031464	15	10	85.90533843777084	26.565514263911737	0	1
2520	Programming	39.94193103602842	3	0	59.52325822297565	38.58147248085042	0	0
2897	Programming	89.51140591518477	19	4	70.7479396043885	30.307521269556247	0	1
17	Science	60.90205409033663	4	10	82.14312822325681	48.550330882122694	1	0
8077	Science	27.88181480794175	3	1	52.779619054087235	11.078412863213927	1	0
8745	Programming	57.999258268510744	17	7	62.12322954669079	83.25082785999604	1	1
8722	Business	28.410181179550506	8	4	77.84227562677987	2.157140441344707	0	1
7735	Health	51.14882777226035	8	6	73.68345063418505	65.53632525265715	1	1
4124	Health	46.34862696821624	6	1	88.53406934847573	9.350134560345424	0	0
3756	Programming	58.130666820544775	4	1	76.57506342431925	89.23592695622786	1	0
3027	Programming	24.18524813606448	19	6	69.90873760449782	77.10867921869765	1	1
191	Business	85.11041732326335	17	4	97.8713667634596	51.62317952513887	0	1
2614	Science	9.831449322879418	3	8	78.03751727937313	73.19018142586063	1	0
1886	Programming	22.79087317189719	15	1	72.09776008125482	30.194742783610916	1	0
2629	Science	20.80088319016201	20	2	99.0628414597102	3.7111401960042367	1	0
8471	Arts	29.557376691394712	0	1	61.97880712028058	67.69974884838197	1	1
4147	Programming	94.76166715057998	5	0	77.58389513706297	38.1671427660692	0	0
6358	Science	91.60993651904508	4	3	91.24589213874305	27.28866083367768	1	0
3600	Science	43.935996377589	10	7	81.19236706974507	31.001836974377316	1	1
5447	Science	63.41175306872339	19	3	50.274914375137776	96.10640697581181	0	0
6221	Science	89.0101722170769	15	5	92.36412295948182	69.46472486671068	1	1
17	Science	60.90205409033663	4	10	82.14312822325681	48.550330882122694	1	0
3037	Arts	63.306139320264904	3	9	76.82817566200663	44.34120663824598	0	0
22	Health	81.46055752616326	9	3	81.31324020376665	56.190299835494905	1	0
1120	Business	8.020702952418382	3	8	85.97901267727933	64.84819968287113	1	0
5767	Arts	29.244474368132593	3	2	90.52914641554366	98.1298104642211	0	0
8611	Programming	39.80613017778905	10	6	68.9875201543935	21.452204705590205	1	1
7926	Programming	67.28035907851876	18	0	64.3703365709369	74.22757100941077	0	0
7723	Arts	7.79149750461942	9	5	90.0455348580411	69.10303369320829	1	1
3626	Business	76.60105621979876	17	6	70.30595229828882	77.62776907787277	1	1
2821	Health	82.05506105501055	19	8	83.40364102078176	69.41856780972648	0	1
8495	Science	4.187445786646349	0	9	99.23243436167769	94.0541546218728	1	1
419	Health	84.15982410115035	8	2	77.60106143478461	80.8477032722368	1	1
1773	Arts	86.52964493853553	4	0	83.39002703586527	54.49979511806842	1	0
8914	Health	57.626285849057254	10	8	53.558092067395066	99.15907316789047	1	0
1397	Business	28.166850531932493	14	7	79.17151609877482	7.757410458425474	0	1
1645	Programming	36.366954848843484	15	3	82.04960984691095	8.042548317316278	0	0
366	Health	41.06072042320647	10	5	83.31710578333957	54.335702047180575	0	1
1016	Programming	52.495862079415176	9	8	86.10391212747692	1.6828930711486834	0	1
213	Arts	33.21640978757817	15	2	68.86910119692122	49.86436813731881	0	0
434	Arts	19.602455291043235	20	1	53.29329955835711	30.433073582271863	1	0
4657	Business	5.172891279330486	18	9	98.75703028399091	51.245809872666904	1	0
2409	Business	55.213586430138136	19	8	74.25642559786698	54.895489200487724	0	1
3444	Programming	92.97855966542555	0	9	56.001332915588435	16.73913304309156	0	0
217	Science	42.95701033218385	20	1	85.22072073173324	48.38849106970561	1	0
2546	Business	17.80081867636925	3	1	60.05883768857818	70.71619362811306	1	0
5221	Arts	87.25601785412206	3	5	71.68134637292401	87.4978254346539	0	1
8547	Business	74.08346321349566	18	8	52.41902768932981	76.2016272711528	1	1
4878	Arts	28.498640898248254	17	1	78.19113901180151	13.603604000515645	1	0
3603	Arts	1.5745731154511682	17	3	73.07964563960888	93.3024643981102	1	0
5290	Arts	99.02086858975679	7	4	97.46828248906823	77.01458200274809	0	1
4419	Science	90.07620192145748	4	1	73.71451777569096	52.18450172641038	1	0
2875	Business	1.093361210221543	8	1	70.22772163329996	99.69267212393792	1	0
1644	Programming	59.0320530547458	18	3	87.86634775174656	11.091322822679695	0	0
909	Programming	15.042595364081535	9	2	73.15005094905287	79.68768108265112	0	0
8413	Science	29.59626120983151	7	2	98.14683724398436	1.0298882127325548	1	1
7484	Business	68.12917871986976	11	6	94.58797014814712	16.60569203039337	1	1
1821	Business	48.18022641442183	4	3	93.3244387817834	69.30389468500081	1	0
6289	Business	19.070623549858716	15	5	75.8901189188477	74.80928108751377	0	1
8122	Arts	33.25772388965489	2	0	51.07125744174304	38.44949743681346	0	0
7961	Science	3.870281754899006	14	4	98.12025170266134	27.26256394650627	1	0
4919	Arts	25.2062422370981	3	5	79.902792389131	0.9077900645225845	0	0
1098	Programming	34.905046699444114	6	3	66.64068588173859	88.99779634657547	1	0
8693	Health	8.609843234793729	9	10	50.392609802469124	36.25252349364101	1	0
1175	Science	4.249724383104773	11	9	54.47279069930083	47.76377405728365	0	0
7797	Science	60.68162993184873	13	8	53.72515821385116	45.32926653399221	1	0
7707	Arts	4.3853495421976945	18	9	53.885297459270994	56.138341154068726	0	0
663	Programming	46.1104213337561	7	6	53.058904883690126	98.40520787682601	1	1
3421	Science	26.14809376046071	18	7	94.38255640231483	68.19487502837444	0	1
4180	Science	28.11331015083173	19	3	56.933282065134655	1.0168591066567978	0	0
2110	Science	72.42966620449894	3	10	87.63928786185663	35.77011923304164	1	0
840	Arts	64.03259852143623	7	5	92.45242925465318	14.65794243753341	1	1
3374	Science	95.35420409359156	13	1	99.41990551117645	41.23592256512569	0	0
3875	Science	39.25514062122754	4	3	52.30353548687121	3.9323209425848993	0	0
6472	Health	64.75028822825513	15	10	53.64915293001754	91.39857786120432	0	1
7432	Arts	77.0258176101831	18	7	93.74394813621433	15.917144284938868	0	1
8734	Science	93.46145904772857	6	7	78.61096258776041	2.3162826798628577	0	0
4115	Arts	34.88842119792445	14	6	81.3629730496882	95.04685495099645	1	1
3611	Science	70.96976290430148	9	9	70.03552168357669	17.67651055745757	1	1
4420	Health	34.27980683352479	19	8	57.12727595724194	73.18667276231169	1	1
8458	Business	43.40667809750192	13	0	74.64916934195526	86.81849846399952	0	0
4120	Health	55.82926067091453	2	9	51.827444996970954	40.60795092998897	1	0
4293	Health	4.179855850713633	15	6	64.8875384746979	20.90977296359089	1	0
1617	Science	67.14988553383262	18	7	60.92239357884353	57.063633335899326	0	0
940	Programming	97.40051562181085	10	6	60.415340780083255	63.815090620705675	0	1
3566	Science	23.250253779558392	1	4	60.1472034066078	64.06065598063914	0	0
4274	Programming	89.70680816717432	4	0	84.6153328747185	98.6990322568669	1	0
155	Arts	74.07692472932727	3	1	59.2317132464942	11.279829254780815	0	0
3340	Health	33.37078470103119	6	2	85.64113497067476	90.91500212508559	1	1
4568	Science	32.910997868246895	6	4	88.16429094223685	85.0927445934777	1	1
8266	Programming	70.36512505989755	11	2	62.7006732050461	68.54822224122972	0	0
1989	Programming	64.15511846838689	19	0	86.49488084083343	95.85882265352399	1	1
3206	Programming	81.58765681647307	10	2	57.1130106091988	19.0852471294084	0	0
1090	Programming	76.08196363038611	15	3	91.56468498733346	37.645121103440445	1	0
8734	Science	93.46145904772857	6	7	78.61096258776041	2.3162826798628577	0	0
4416	Arts	78.65971266500217	19	5	71.29175377431628	80.95450839152268	1	1
1804	Science	33.54585284661105	15	9	65.37319764953908	1.8544796278140097	1	0
8134	Health	60.756590101902525	20	6	85.62175687199057	82.19971061285364	1	1
5751	Arts	94.00860788377267	13	10	93.30637308048416	45.629231587839804	0	1
1009	Science	16.14137546106719	1	7	77.6624712973315	13.343977227621517	0	0
5281	Arts	81.86918757356122	13	6	62.05676770256008	73.11400397533495	0	1
7283	Business	37.78573774310381	20	1	97.04065526739609	3.294603871256818	1	0
4725	Programming	89.67619830005215	9	4	81.79381543871759	16.2139118924303	1	1
1756	Business	13.222893799342867	12	4	70.86534080774346	30.848095639517915	0	0
4102	Science	14.738812527150445	19	9	77.73736450838007	18.967900578328244	1	0
7839	Health	17.97178824299709	4	1	55.855812873642165	30.050128769077755	0	0
3240	Science	24.49445271618522	1	3	63.62435363945216	86.12428314330243	1	0
8570	Business	91.8617669849573	16	8	56.74581443068165	97.6173089193256	1	0
4730	Health	68.43608249351098	6	7	77.5219283346176	90.91401620983379	1	1
4906	Arts	3.372177127302712	10	5	65.29614409407566	54.448924622808384	0	0
8823	Science	1.7515502012174982	13	7	93.90793886290538	77.45515596827181	0	1
8615	Arts	34.11017250095415	14	3	57.1173534481162	27.43242869784057	1	0
2037	Science	58.7188460969695	6	4	53.046271338434245	2.9149778506417534	1	0
1596	Health	40.45736319026863	17	0	92.75815646616017	65.63983788884657	0	1
5206	Programming	53.202614179750604	2	9	51.28521114131745	51.34627941487978	1	0
5730	Programming	4.858264032873884	19	6	75.93515895613105	14.86341159556953	1	0
5154	Programming	78.58659588733654	19	4	66.80003170016943	50.77330898382672	0	0
8877	Programming	76.67885337464901	8	6	99.85594985989204	66.60165520133083	0	1
1020	Science	34.16584842581188	14	8	99.46903132302377	50.88721512141885	1	1
6356	Arts	55.22600698810312	7	9	68.79581478667205	66.18363090087985	1	1
4988	Arts	38.30514100864911	4	0	63.88090281408283	32.29394285497717	1	0
3932	Health	73.6783298220399	17	3	77.07966398972462	16.427542551788154	0	0
4364	Health	90.71916943704895	13	9	59.1998630643032	81.76486015855889	1	1
1985	Business	60.89005130162272	0	6	51.7114212590852	26.548168165794962	0	0
4371	Business	48.64633890065006	1	6	54.73632940068136	45.733419026725386	0	0
1372	Health	40.407429227214834	2	1	69.26163773560432	2.154864472195983	1	0
6287	Business	28.759023680444702	2	10	80.2522201260422	29.0169581562416	1	0
3197	Science	61.02537779007867	16	10	71.78233104015867	28.769633414515038	0	1
8904	Science	27.22581215628419	14	7	79.42216490092898	5.403867876762769	0	0
6541	Science	13.083322941050284	6	8	91.01503406852927	63.04692176298514	1	1
6966	Programming	68.99530038323729	4	6	97.01605519609933	18.793047842385402	0	0
2467	Programming	3.141072253717584	8	5	75.89344970429039	28.71258331229726	1	0
5113	Science	76.74603953354513	13	1	94.85251092732321	50.56618688178474	0	0
2314	Business	1.557499962057319	5	8	63.857927684382716	87.33380858609854	0	0
599	Health	71.1677976022198	3	7	80.74056705630237	41.196639070631555	0	0
4044	Arts	43.79048047361318	20	2	75.4904201306912	32.39220628754995	0	0
586	Health	89.29020092925467	19	0	91.35454260140992	88.43250874634897	1	1
5516	Programming	68.59293554861847	17	3	90.5308885838631	27.325054671107196	1	0
1594	Science	79.40414043220485	20	9	83.88316911002889	89.04078322560719	0	1
4077	Programming	85.36920646557496	0	2	84.39411824629698	29.194643886401327	1	0
5752	Health	43.42781994276403	1	2	50.39553537774837	36.83952319555742	0	0
5995	Business	19.671294195887608	2	4	95.23321460569065	37.35124070664491	1	0
3396	Health	92.92368542920053	19	6	90.63963054258187	83.21990160420253	1	1
4001	Arts	69.6532236904387	9	4	60.533864951327956	63.073382341649754	1	1
8226	Health	53.41880535556	2	6	99.35775702136343	65.24225581047394	1	1
202	Arts	12.975105561610741	3	5	78.91553652688407	53.810413773600466	1	0
7041	Arts	87.46357452529246	10	4	66.13375006071647	80.12060060520982	1	1
2837	Health	76.1891703496424	17	2	62.64344883863971	87.27270303317354	0	0
2754	Health	45.05684968881017	16	1	56.55939498776891	66.26481754582062	1	0
6421	Arts	88.0393068601307	2	2	93.71847109511124	0.5491049538689285	0	0
8812	Science	53.02343379072243	16	6	61.76893450341923	31.922284374276867	0	1
6950	Science	64.95501880372319	14	2	65.77115664160786	71.47008705299736	1	0
5109	Programming	98.99688091975145	1	10	88.84033901621486	7.275993158256067	1	0
6233	Business	35.14250458562777	11	9	54.32259759515796	83.7941141532066	1	1
3381	Science	58.75523700044705	12	3	98.16238388580464	74.74094619497797	1	1
8143	Business	83.97941614788812	16	0	71.9306812473406	53.02483289956346	0	0
7400	Programming	53.70276152519676	12	3	71.54894806076173	34.38557560970912	1	0
724	Science	70.89975334916505	17	2	79.48486373385553	15.001033891494476	1	0
1043	Arts	51.148449990946176	6	4	63.37220606186645	10.017774874654794	0	0
5517	Business	43.29309970090162	18	8	73.32618983534078	64.03058729006902	1	1
6064	Health	24.455858289607047	10	10	64.3158142778185	4.938621741489701	1	0
8946	Business	30.410618821850797	20	0	82.61215904992639	70.92773389412785	0	0
1740	Science	87.37381869328374	0	1	60.74921933754996	80.71197741858128	1	0
7653	Science	14.053346974696298	1	10	96.96323977552225	8.751669408653406	1	0
2915	Arts	42.258157001781264	2	9	62.934925496110694	43.404872242524284	0	0
5790	Science	82.56021100194819	0	1	92.29137766951462	42.20236981400232	0	0
7545	Arts	89.55760311144356	10	10	73.66311375924391	66.4127478636259	1	1
4966	Arts	11.15587147277106	18	2	68.99631864943011	9.11327325212965	1	0
6688	Programming	31.65837587079413	1	10	98.11190083989072	20.247984338954794	0	0
4578	Arts	53.800473374364636	12	2	61.1005525354419	85.43483303733359	0	0
8386	Business	92.08008264021583	0	5	88.1604535982047	85.06333988486587	1	0
860	Arts	25.31752583083264	1	2	90.99010337545002	19.119035690589236	0	0
8849	Science	69.94120913718601	14	3	62.17406024190809	80.34341226188427	1	1
8051	Business	95.96015515939364	12	8	97.97473139584952	45.78600840369646	0	1
5847	Arts	97.7411077529046	15	9	88.31354067304437	2.242358404682543	0	1
8609	Health	68.58153834306101	0	0	67.82428971895956	75.7448891190985	0	0
2441	Science	11.33277435020007	13	2	84.80712969164676	1.0168724419688857	1	0
1753	Science	59.83884165873298	17	6	51.85511226565485	50.71505750108568	1	0
3430	Programming	66.46909226639981	18	6	79.22146410492007	37.46984003591394	1	1
8798	Health	88.50373508660229	12	7	64.93279234845275	15.120745518192791	1	1
4249	Health	26.75148231852452	8	1	93.71796424659662	53.94325461237348	0	0
414	Science	42.32738010574979	11	0	87.0923997706941	59.93790621341187	0	0
2301	Science	21.491643997011835	10	9	51.11277472646746	64.4997644539515	0	1
8526	Science	62.56643298403837	9	2	65.35244421784162	21.40670631196363	1	1
7358	Arts	52.845738892224134	1	10	95.13829006215894	0.2203951783684377	1	0
1189	Business	14.127795083934295	11	6	84.366681438417	94.64113450220535	0	1
7513	Programming	17.642152430712823	5	7	92.63225311423423	39.36327237367934	1	0
8212	Programming	94.24030562750795	18	0	56.39155334243073	24.4602455531874	0	0
1412	Arts	46.89123608663326	9	4	94.11706930760081	23.254599477675043	1	1
5552	Health	70.12506599149988	20	9	53.01551920121994	37.3709104506431	1	0
7626	Arts	41.23358543259525	15	2	82.25146724417039	58.85928151136209	0	0
7963	Health	11.923142608695093	4	3	69.2141889361481	38.66486649877216	0	0
5858	Business	31.18852913206842	1	10	80.28051327865094	81.31981726870983	1	1
1138	Arts	48.19863367532449	6	3	60.63032136381004	38.43265295930131	1	0
553	Business	14.832336130916453	3	0	77.32233006856305	96.65161797418197	1	0
7111	Programming	67.09311574297331	16	6	98.6026004469499	69.13514576050841	0	1
1503	Science	33.224830474487405	6	6	70.68330942582409	12.348223396961489	1	1
2678	Health	64.94920158009246	2	3	94.95526463277376	50.90482934260218	0	0
4473	Health	10.916763297495658	20	4	72.50237183457313	92.27478351374852	0	1
1680	Arts	3.8706776892588532	15	8	73.55369423992619	27.188179494902375	0	0
7587	Programming	3.477485054822795	0	0	69.44196165613474	90.07981743673962	1	0
2508	Science	51.32285773339276	3	4	59.51029907864537	26.47685455048806	1	0
3781	Health	9.003833362682144	1	5	84.24029345112075	41.82250896016437	0	0
1292	Science	99.56481597854709	12	7	52.433600902431166	27.957964543203772	1	0
8139	Health	70.17396544668404	5	4	74.04774800258863	50.974935209253026	1	0
7255	Programming	4.973799428375608	14	6	73.7552425747491	1.6437754386725345	1	0
2656	Science	77.34246876891139	16	6	72.22977146112731	92.1961987242839	1	1
1732	Business	61.06523839844097	1	3	52.49441799432829	61.186333337255085	1	0
4466	Health	48.68828396322176	7	10	87.49977301954435	16.70692059181299	1	1
3380	Health	57.996211227789225	6	8	97.40247785270026	30.1573707791841	1	1
861	Programming	11.818665091447832	7	0	99.6339808742722	22.068341824337125	0	0
500	Programming	88.40081257712983	4	4	88.98190538109502	90.76263948688718	0	1
3628	Arts	35.77048494421032	0	9	72.97085841763034	7.334935972139922	0	0
7232	Programming	53.42674627118538	3	4	82.917104694545	27.340629450393028	1	0
5163	Business	11.451988579726873	18	4	85.87189433478326	48.1261939013507	0	0
1951	Programming	89.6116055706852	11	0	93.03091534463276	47.43051602887971	0	0
5192	Science	61.26018729240248	7	0	85.47030204202778	52.48020375681086	0	0
1380	Business	65.17270856740703	14	4	90.63430036818758	6.252491781354852	1	1
150	Science	48.75326464969255	7	7	50.97237187390599	69.64580918369042	1	1
6436	Science	23.613427226361647	11	1	66.62257665970671	18.313873390605128	0	0
6764	Science	68.22784079871988	18	1	75.92868293128255	76.44912849809123	0	1
1981	Science	50.11147237155258	9	2	65.78643863303236	37.46175112738861	0	0
3298	Health	57.63788188019088	14	3	58.13718384059053	75.06733465584017	1	0
8517	Science	90.46876711700695	7	0	62.61255512467801	26.975645489002375	0	1
23	Science	54.63427167416052	14	9	78.76791475131195	84.99092937366201	0	1
7363	Arts	15.965033860634426	19	2	52.561670684126334	83.58176182173598	0	0
2396	Arts	50.12141668401041	2	1	71.24598095541546	68.862284325091	1	0
8978	Science	97.60735708848802	12	1	87.85398316325285	44.04106437417473	1	0
3156	Science	49.64355993660974	2	10	97.31234320868485	51.31731552932926	1	0
1970	Business	96.2024087392151	15	1	55.724116923394526	39.04227652024254	0	0
4334	Business	88.45346150506028	17	2	73.29108778833258	44.05455080772938	1	0
3165	Arts	42.28782410376919	11	9	66.54200525492487	54.94434898921994	1	0
1525	Arts	59.35760950623144	10	10	53.34590713598713	92.34011656621237	1	1
394	Programming	92.06722247892374	17	4	98.32721952397688	5.751270806041497	0	1
2099	Programming	52.66656173082035	4	1	68.67716723036547	39.957100071497884	1	0
6291	Programming	75.5340750058535	15	9	59.141201982034836	64.13427217127415	0	1
7080	Business	48.51832348737018	4	7	70.23400821784391	1.68270007109651	1	0
2358	Health	8.74917359225771	13	0	94.20064658497624	31.71421654115457	0	0
7810	Science	99.05669556237841	10	1	50.366742028803145	41.43005974127652	1	0
7676	Science	59.79158210587428	11	3	78.45799086256505	40.96466323595017	1	0
8126	Arts	62.924186874553705	4	3	74.75288362242013	79.29103006802306	0	0
6046	Programming	84.1233093693302	0	2	64.02126573047694	93.81604615250636	0	0
6428	Science	19.4831995028401	7	8	74.95886944398661	97.99262135801972	1	1
843	Programming	77.45178731343438	19	8	78.37488643990511	53.697749230520365	1	1
5016	Arts	51.51600197584427	20	3	77.44761598507651	36.19024158852088	0	0
6609	Business	2.3540874593597696	4	1	70.96603501404638	92.65757314752263	1	0
4433	Science	79.07995649391098	13	7	99.65552659113915	89.77910459171086	0	1
1184	Business	28.911025623404516	19	7	66.24287533628025	91.9102061155443	1	1
1891	Arts	39.88077630819853	12	7	71.05516476768462	90.27445370153023	0	1
3051	Arts	26.779338515762092	14	3	66.19822906079261	63.675919346955226	1	0
6500	Science	9.908570078612447	17	2	71.16752468734997	13.988354296257022	1	0
725	Programming	49.55498644345869	4	1	54.50766997571989	67.85528537218904	0	0
4524	Programming	46.96237560830803	3	2	59.98173870470082	90.14225966018293	0	0
4409	Health	25.822450774203393	16	2	95.57322090963635	22.94357507000321	0	0
5978	Arts	27.01861318074123	3	10	84.77948924380497	35.34695989991382	1	0
8793	Health	36.78735456655952	4	0	52.19004984789406	49.59039089302956	0	1
3130	Science	13.667044151056722	14	6	64.96348237650967	30.58078891995987	0	0
5466	Science	41.77785035784901	6	1	80.18122606753082	16.748201330053757	1	0
3457	Science	52.94415279725426	17	10	69.02633671489143	37.41504937604112	0	0
4959	Science	27.980585734980473	9	8	69.14236675188522	41.77167127453072	1	0
6084	Science	10.388213445566034	13	4	87.92236410200982	79.7528729527409	1	1
8163	Arts	83.63905752291979	13	1	54.371380177899184	43.019367176864534	1	0
1045	Arts	32.02340175127054	12	6	98.57990562610249	93.25397181235373	1	1
7141	Arts	44.365146530312494	11	10	75.41266922107181	55.19010719881802	0	1
3360	Health	95.35799744291111	2	4	92.48293920998137	78.09362341997911	1	1
204	Programming	53.20377866859694	20	3	78.19827293282658	30.076793203406062	0	0
8983	Business	44.52458973195981	11	6	54.91837083490949	84.14335896350218	0	0
1643	Arts	71.22211518554485	5	10	77.61839863648288	51.23741721276795	1	0
3562	Arts	37.056020042302094	4	4	91.20983682773598	22.86605050834324	1	0
5227	Arts	23.811775209619384	10	4	63.49592494564133	56.30160720193349	1	0
985	Arts	39.11091354111816	10	10	83.52034107557347	42.30505803146699	1	1
3358	Health	75.09123926476457	20	5	74.08268739147968	45.62565803457983	1	1
2590	Programming	97.11456558890232	4	8	60.47863101683396	92.43265581611347	1	0
7964	Science	3.7210342881077243	12	5	50.61617132083461	51.24361170833449	1	0
3407	Science	82.54870432756175	16	0	85.80424899536047	5.383369934900983	0	0
4394	Business	1.3890028207995624	12	7	86.39382213320387	6.7939553882042425	0	0
7773	Health	99.8286286442028	5	0	87.95392065360087	68.05204802049846	0	0
5862	Arts	5.193831263325422	15	2	67.36361909327367	56.05097618211887	0	0
6713	Science	91.97895322453945	3	5	81.18794564542281	33.39930575181741	0	0
7011	Science	35.36951712775497	4	2	86.70918347640513	49.82522739858267	0	0
2134	Programming	25.988967484679456	16	10	68.10242250042793	10.21118184798706	0	0
1521	Science	2.1949235947611774	5	0	75.94060383256087	28.094140220718867	0	0
4368	Business	83.4431081768187	19	9	58.50463491743434	97.80410824660773	0	1
6083	Health	27.30889124247948	17	3	90.02120477161247	7.4349881557542075	0	0
8309	Science	21.946631322478645	7	9	53.09358024522307	98.08344601878636	0	0
6131	Programming	83.70087306371036	4	10	57.32626706447015	52.62500786233664	0	0
8439	Programming	73.83405302531912	18	3	80.84389308764578	83.16357267481716	0	0
1502	Business	6.947243667143262	4	9	86.06362363015504	70.05031694297048	1	0
483	Business	75.57798025604644	17	9	81.32339345409471	20.96071805156613	0	1
1464	Science	80.23605465707918	19	4	64.99112724987306	78.6257315168797	1	1
8967	Health	12.128066416516933	9	6	96.28341311581076	46.87858107341469	1	0
778	Health	95.07090938067759	16	6	57.11504622496217	35.01846006205058	1	0
2555	Science	21.243862658386526	7	5	60.95107986548337	55.626429484670346	0	0
7817	Health	85.62305628326234	9	7	95.44191723649527	50.013476450326245	1	1
3096	Arts	31.704574887989406	3	0	66.85183759820251	20.74841521610611	1	0
4296	Arts	22.02469487494728	7	8	68.45851287818454	83.12994742261837	1	1
8397	Business	45.86416777749436	10	2	61.29447346386937	74.24745522154339	1	0
3307	Business	36.18823139172861	0	8	92.3410118038378	50.81687600184123	0	0
3401	Business	36.07230641143495	8	7	64.37867789632892	78.6462245313357	0	1
2997	Health	46.305555579972335	7	8	82.4310618850175	50.55116687618397	0	1
8079	Health	52.18445766478488	0	4	86.55928914469548	27.836877638225655	1	0
479	Health	15.597847917351775	18	0	73.07714334629549	45.58405334386021	0	0
4484	Arts	95.07812096687807	9	10	96.31412021699254	53.46333628625896	0	1
2676	Programming	59.51844267302579	20	3	86.54581942789474	17.23352983524531	0	0
4961	Business	12.24189984050589	15	7	64.62311964281879	6.413575154778295	0	0
2404	Business	72.07576533863438	7	5	94.11359638053904	47.53115624659131	1	1
4431	Arts	80.75805560221691	4	8	56.065615192637665	65.31480473153081	0	0
5530	Business	75.6978074351309	3	10	77.64586764032232	4.438409532151255	0	0
6369	Business	87.50815785172517	9	10	50.02611921682001	53.44714174089772	1	0
8674	Programming	72.4704730229644	17	4	60.55750656285805	12.014136760359884	1	1
8539	Arts	94.37314219358349	4	8	84.5549342556792	47.058842928899026	0	0
5705	Programming	66.96422698970093	9	3	81.65016547248821	33.93361612633557	0	0
2753	Programming	10.0931833856909	6	6	91.81488867030632	5.7377011353884955	0	0
3558	Science	37.051129091355946	14	8	90.80473073102985	93.40718261923627	0	1
6189	Arts	38.762667128455284	9	6	65.90553697164194	4.107216152698079	0	0
6348	Arts	41.72327863926854	4	1	98.83382634964754	40.38912811676184	0	0
6655	Health	8.337798264209848	18	8	93.36497673542611	86.5936623076563	1	1
1434	Health	69.05901560092308	3	10	74.9171014514821	50.38001277265934	0	0
3768	Arts	62.60922028897216	9	9	58.734075012751525	50.05440558468981	1	0
574	Arts	17.956067655957717	6	4	92.38033016156345	66.19282384736044	1	1
4698	Business	98.70445770760301	4	10	63.13920355817791	37.23546909570087	1	0
6955	Arts	12.282236154457076	15	8	88.47632759238437	8.76503595091841	1	0
8101	Business	75.47878609667214	15	1	62.06618884014054	78.52925750705796	0	0
3086	Science	87.46503227273371	3	4	52.773534756969816	40.07780308880077	0	0
1728	Business	37.14328365515567	2	2	72.74728254058493	62.29498283114139	1	0
6358	Science	91.60993651904508	4	3	91.24589213874305	27.28866083367768	1	0
568	Health	60.77175923992368	9	0	72.17308183186387	1.3130937653075825	0	0
3304	Arts	30.170241403187546	1	5	73.47975079979062	56.766923570842266	0	0
7682	Science	47.36410642948696	13	4	77.8743613763161	82.05361672715557	1	1
5639	Health	59.65615405856058	2	1	63.72593573814803	74.87759857650343	1	0
5050	Business	20.38808494752914	6	0	50.122817044593646	32.21128266256043	1	0
5393	Arts	78.13131454652601	20	10	86.66605343909592	84.90615813633514	1	1
6843	Arts	21.6655108094106	13	9	84.99709476281339	4.7528218925508625	1	1
5563	Business	47.33802541675098	15	4	65.09371076152063	94.56044253384063	0	1
2751	Science	61.794983059594465	8	8	95.2403335356108	87.21884263109887	1	1
6431	Science	49.66972113919274	10	3	79.59699091927901	14.928185724655085	0	0
7733	Science	81.08380341456134	2	0	76.92222907181034	4.808793629152575	0	0
7995	Science	20.401893526675103	14	7	50.09560058284784	84.8647416268448	0	1
5352	Programming	2.6007844554974553	18	0	51.21991866706246	81.27449651640313	1	0
608	Programming	46.0946678267028	3	9	59.1011740918955	12.058930723159234	1	0
6925	Science	97.48631187546091	13	3	84.73464585270693	69.19041704178196	0	1
5226	Arts	54.01706238686435	7	3	74.6100500856672	85.68325218693683	1	1
4981	Business	67.66576633246726	18	3	63.42564975692285	24.82830050432272	1	0
6702	Business	40.812897143297945	7	7	83.47181465007714	71.22597511116282	0	1
965	Arts	96.41794845762986	14	0	96.11203268625894	15.825122595798879	1	0
3516	Science	80.07004972210588	3	4	55.96557296285049	78.69155321362513	1	0
1111	Programming	33.60842863638755	0	9	84.6098802887157	34.47001538412056	0	0
3228	Science	18.007121838298914	16	10	59.47145122977286	80.70229178088347	1	0
8718	Health	4.69781184676547	19	4	59.92713878352328	21.18101140031239	1	1
8025	Science	91.37301030647434	16	8	52.11509305362863	78.59662976950675	1	1
3452	Health	96.26686262558609	12	10	71.69165825929862	66.78952528510989	0	1
6774	Health	8.732859186364465	18	8	51.04653245330236	25.875678855174588	1	0
5327	Science	84.16763880908469	12	1	50.07112423710643	94.56416967053795	1	0
2604	Science	54.2147869201018	17	9	66.64559218859047	13.055997005982467	0	0
8996	Arts	44.52210577087762	13	1	89.04417655038418	35.752738232875735	0	0
131	Arts	88.88740094249712	1	2	99.4429487367024	16.332730956185916	1	0
1696	Health	65.25897959986956	13	3	61.601713131425875	31.10752855993194	1	0
3125	Programming	36.54800712527197	13	0	81.428453456945	69.98170781380837	1	1
2712	Programming	6.435584200166659	8	2	98.24807234494446	67.72581743159331	1	0
7124	Programming	81.54996635638123	17	0	85.27388724503739	64.06965637520621	1	1
4236	Health	51.09234958654928	1	8	96.53549150428572	8.349062807647577	0	0
8657	Arts	8.22302652738253	4	6	84.77459906538726	74.96020570575452	0	1
6612	Business	26.969269166387924	13	2	91.29478409047871	74.06173444650717	1	1
2880	Arts	90.47295887851155	2	4	58.37726676016829	61.971247172489385	1	0
5522	Business	72.49340235234615	5	8	62.256821812613445	57.06488729494684	1	0
7866	Arts	87.01622442831524	8	4	57.892871324929416	12.774642015359571	1	0
1385	Health	59.77687251219203	2	1	82.64262222842562	97.43285905684077	0	0
4543	Business	40.87260825599675	18	4	83.99497132623245	27.870192774550052	1	1
8778	Business	94.87620903652439	18	5	83.68924428224713	13.539265537351897	0	1
7265	Business	44.76827087457011	12	0	58.472880978299564	73.97104699471619	1	0
7850	Programming	9.288689177782082	16	10	59.651613987308224	61.30441902629828	0	0
8296	Health	74.34094813527942	9	0	51.133729471317366	34.19323660094381	0	0
4355	Arts	83.99544423874514	9	10	97.28715995274942	69.40770854728487	1	1
820	Science	28.127166258169204	9	0	93.87439214418012	51.61796855098325	1	0
5317	Science	79.49732555463395	15	9	94.98150696362129	80.61961361092047	0	1
6765	Business	76.5747447185727	14	6	87.46140473880175	27.502383008098153	0	1
7490	Health	33.691307290842715	6	9	70.53267987083328	14.321528527456362	0	1
6883	Health	84.87373926976547	14	3	75.70355219363591	9.72308183478564	1	0
3089	Programming	68.33086014489444	8	3	64.56200718132942	79.1768814469655	1	0
3321	Business	14.63510185019697	16	4	71.65086398869957	98.08574713461935	0	1
5150	Science	14.892028457014783	6	6	98.99010129567932	50.18190686158982	1	0
8116	Business	71.91677169841283	12	0	73.94399823125471	7.909549188583642	1	0
6361	Science	30.972781691177367	13	3	69.18801472768831	59.20128126203708	0	0
249	Science	69.31746006469098	10	0	62.08797739525168	12.709372492513637	1	0
3469	Programming	89.53598643854616	2	0	80.52568611881173	87.0210186658791	1	0
7525	Arts	38.91373409536702	19	0	59.57764011536153	84.57447822750699	0	0
3034	Science	79.0666323588174	20	8	83.64711833465307	23.97911737954098	1	1
7452	Health	46.972661698022065	10	1	89.94235819811891	33.21441376526912	0	0
6805	Arts	33.885172493604344	17	7	82.91841993221966	38.72409635637706	0	1
3753	Arts	22.260612916683186	4	2	80.04578699924392	38.72226864152643	0	0
6256	Health	26.983173995504142	4	6	81.61868180802101	52.00898455211013	0	0
6267	Arts	44.125043250615626	17	1	55.03803904322624	68.77930561142189	1	0
5050	Business	20.38808494752914	6	0	50.122817044593646	32.21128266256043	1	0
1114	Arts	44.6861593382568	6	4	88.24947663340993	70.14042698551077	1	1
2251	Programming	40.76365945067365	14	2	65.04744943275408	43.64115302480649	0	0
6101	Programming	60.52952801765571	3	7	96.96264017407567	61.533557534659685	0	1
8533	Health	43.81585421139332	18	5	66.18157486204481	19.889450142980426	1	1
6994	Arts	31.759648832265853	20	5	99.31492206481906	32.008585227200825	0	1
162	Programming	35.87857953670865	11	4	97.36690226991564	37.7437213158775	0	1
6122	Programming	33.061113443838636	10	9	73.13383952564098	9.413193018564925	0	1
4185	Programming	92.28717270366083	13	8	75.69188133914562	1.0847562720400106	1	1
6441	Science	14.222268320484869	6	0	94.83882273819715	30.884066579158286	0	0
1648	Science	9.303500116649197	3	9	88.1502467783553	27.32362650820833	0	0
614	Arts	34.85151486389793	20	0	87.57853834769887	79.4994361203098	0	1
8030	Programming	43.97356302549504	12	7	83.46098029076737	57.71729173422276	0	1
5313	Health	21.941333960477955	1	9	75.1388701056483	29.726425524854562	0	0
3297	Programming	52.87972931689111	12	7	57.56866557359472	8.507439168912057	0	0
2554	Business	82.28216276254668	8	2	75.36835171945708	16.93548492895586	1	0
8889	Science	13.650512502810482	14	3	97.16204737989293	0.2688458899251289	1	0
7008	Health	10.328015496003232	1	8	88.18120246808509	48.56830726463455	1	0
6779	Science	75.58542337706375	20	5	75.11589815462446	26.015286058481045	0	1
2789	Arts	57.49827649610795	1	6	50.27081491712349	4.907599311620448	0	0
8333	Arts	84.58902137073443	20	5	98.83121812668122	18.577246264277502	1	0
7841	Business	47.38614802935575	9	9	86.1720040994823	11.558094430478594	1	1
8891	Science	28.87196897058254	14	5	65.99499389496319	83.37531729116299	0	1
1283	Health	15.019523711172031	5	0	84.34230842004175	3.0518475263332068	1	0
4769	Arts	13.764793236561902	20	8	55.031381363086055	88.86761336138618	0	0
886	Business	48.58415480292849	15	5	78.79765353244157	83.27083552906171	1	1
7409	Health	5.204620138352722	5	5	94.26327294413528	74.50292903083651	0	0
7555	Arts	52.51428735028584	20	7	54.373450936390256	67.47534225784977	0	1
7171	Programming	94.56284058297535	4	0	96.01847984695891	19.10121849798476	1	0
8894	Arts	8.324899535988603	11	5	60.730397686989654	39.94665315692747	0	1
2746	Programming	3.924654892537834	17	4	60.73055294284466	76.33639773289056	0	0
6353	Health	86.2749091767001	13	6	50.69819339773985	0.3329358656165793	0	0
5896	Programming	91.55487860860025	18	5	70.91790167333441	46.046771642912454	1	1
6628	Health	89.57209480708734	1	2	69.47954988486346	62.383034737561125	0	0
4062	Business	19.48788217513536	15	9	97.41866607489052	1.8628532683122367	0	0
3249	Arts	45.37443162871423	1	3	50.005118626292344	19.914580799419024	0	0
2380	Business	73.60278995847726	14	5	93.65777645824235	5.633329592447089	1	1
603	Health	3.5484985649744036	16	7	83.6916747012915	26.354185729231038	1	0
8752	Science	2.4482253813019312	0	2	66.84638628628659	36.48122547552644	1	0
4643	Programming	52.039152413439076	9	1	89.01487926912515	62.82186666065934	0	1
1168	Health	82.33619148432295	0	1	77.19015796591347	69.58636300542076	0	0
6143	Business	11.22674730351471	9	3	81.49877312578872	2.529121656759181	1	0
3327	Business	4.471429952853152	6	4	72.4021530149185	33.77537676345362	1	0
696	Business	36.42627470551179	0	6	63.70870442697358	78.0551132248479	1	0
7772	Business	14.617659036038829	12	1	84.7616973515714	38.0473413202119	1	0
4852	Business	44.5097587444165	8	10	90.94420456735176	62.57291426046575	0	1
7814	Business	79.54113795823662	20	6	89.11449774800607	39.498447529691816	1	1
4259	Science	63.11017493910085	0	0	72.33187938719882	83.14022954077977	1	0
6926	Programming	69.19778195813005	4	10	52.89076000947633	79.18277825542027	1	0
5546	Programming	71.47632643769963	3	6	63.80684438370645	32.332919840956365	0	0
2908	Programming	59.254922085226056	3	0	58.44346697106808	64.62041885579279	1	0
3447	Arts	18.106175536363857	4	6	74.00135448140387	2.4300062165865444	1	0
4792	Programming	55.26388643320002	13	7	69.9073878152822	46.59588034586657	1	0
6001	Programming	84.32748504160337	7	9	67.45855490156794	82.19247471818466	1	1
2896	Programming	50.85411273752056	4	4	85.70266109841788	64.39835506718342	1	1
2818	Science	45.58793809086179	18	9	97.43165516187906	14.25546929981627	0	1
6399	Science	3.948297944771172	12	8	79.86088017720026	10.658540613553324	1	0
1311	Programming	93.28125762443003	6	8	60.543479972983015	76.79044332055243	0	1
5200	Science	37.630350516928104	9	3	65.33786845616947	87.92141327696012	1	0
8632	Health	44.06095152877047	11	10	62.80806921019047	41.09524131251248	1	1
4844	Science	8.195549243391671	10	4	95.59648206735218	77.83718476789325	1	1
7617	Business	92.68205333190495	4	7	72.5764427969593	71.75430606957453	0	1
1248	Business	57.6110483470864	5	8	61.236133868340474	43.13239030233774	0	0
2447	Arts	19.855242705974547	19	1	95.16605746067808	78.58978729248598	1	0
5102	Arts	33.64150536600616	13	7	77.44494396748601	86.18551641700576	0	1
4068	Health	23.865668473387124	9	8	54.530588981493246	21.190312382000254	1	0
6763	Business	19.162961142915997	15	2	57.18049123028312	54.54025650239882	0	0
2348	Programming	32.91150735001342	2	0	73.88318596880984	88.2839378118908	0	0
5095	Science	36.96137167765554	18	7	97.19521400075408	48.012948504447465	0	1
307	Programming	45.22721300582789	5	0	69.93837952603849	33.758246801612	1	0
298	Arts	81.9725135064115	19	3	92.0916722877848	69.41506101778825	1	1
144	Science	4.8899025699185525	11	8	59.63810108645667	73.93157589275293	0	0
4632	Programming	99.48648990107345	16	1	57.73660044876512	97.36579601810811	1	0
8700	Health	65.48863551139075	15	3	56.51296380265375	45.69785649209054	1	0
4485	Science	99.87625340474038	19	1	81.00695974610638	96.03703706859007	0	1
8756	Arts	33.60934487667304	13	7	84.26049760565058	98.72867755832976	1	0
6452	Health	45.939363212556046	5	2	75.85492020962022	76.67961423952543	1	0
3078	Programming	70.2037139901674	17	2	96.7925766398011	15.144528678227132	0	0
723	Business	85.02799094285011	3	0	52.44228833117147	31.02523443326799	1	0
3806	Arts	46.334533406228886	12	9	99.53813485683541	47.039860808423825	0	1
4358	Arts	97.16878301225597	6	1	86.44624500930371	43.84964338785614	0	0
8275	Arts	31.830159634234715	9	10	83.31256046823876	67.77339177194439	1	1
6624	Programming	96.52341642222146	7	5	84.80039054866884	55.27683552670033	1	1
8391	Science	22.15758451040532	12	1	56.602088591463044	44.67230123373853	0	0
3468	Programming	57.61509924780148	11	1	68.96090049288954	76.96728385107727	0	0
4977	Science	25.914779069501606	19	8	59.40377562929835	75.37831322940401	0	1
7315	Science	83.68650880026811	4	9	60.59848114946923	56.00539800149753	1	0
4087	Programming	28.18905110188131	5	2	75.00378958993339	97.66441276826387	0	0
215	Arts	97.61121541557013	15	8	72.89495485382406	31.054745729260546	1	1
453	Health	65.41004580195825	14	7	90.88494694728726	28.300889801282548	1	1
3873	Arts	71.58979202662057	13	2	83.80963747887208	13.571269526494545	1	0
3343	Arts	49.91844837298579	2	10	54.5164040145953	75.00392962591053	0	0
3393	Science	70.8062015172605	3	3	77.38538381985994	43.26892909759953	1	0
618	Business	55.34431992543442	19	9	67.63539151541725	41.499294828135326	1	0
1988	Business	90.98910829957155	20	3	96.79087627182773	47.892155717295836	0	0
5330	Business	19.493981920859348	4	3	85.31677797258081	10.838421539448728	0	0
6739	Arts	14.780464728271674	3	3	96.37655203217881	50.14943747938928	1	0
423	Business	99.03203092689232	20	5	78.43191885182853	95.596677627793	0	1
6359	Programming	41.022008791450155	16	0	84.48611928233294	22.063028062957702	1	0
7904	Business	5.27909199036012	2	0	88.91681745898723	6.250169837678898	1	0
1059	Business	45.73503542057551	13	1	64.88528647372102	18.835128279148037	0	0
4426	Health	22.29207567504019	15	7	50.276728545650954	2.769889710356499	1	0
4061	Science	63.14554082066431	8	1	77.95124823899228	62.586296300791176	0	1
8528	Health	30.569714397599295	2	8	85.3475899136123	97.59593167457726	1	1
3349	Science	68.21139906511098	0	10	82.69066335537482	57.648391105237906	1	0
9000	Health	85.2912130470856	15	4	84.25138999384413	72.54025829860626	0	0
7304	Business	91.5667816007331	2	5	95.120374038168	70.98037840458747	0	1
8309	Science	21.946631322478645	7	9	53.09358024522307	98.08344601878636	0	0
454	Health	89.07905384459482	14	8	53.4698331059334	41.621509933778775	1	0
1395	Business	90.0910447921125	10	5	84.73943181155323	92.35139076808348	1	1
996	Business	44.18522729488449	2	2	57.57964356276483	96.13284151666222	0	0
5064	Health	77.40916785072956	11	5	91.97051564626553	86.83175421188669	0	1
395	Health	6.4605024695767606	5	7	91.11810595413564	11.932065971931705	0	0
8543	Health	88.34582840949292	7	0	76.75423049399022	66.19491611542303	1	1
487	Programming	64.58553818720438	11	2	50.972855859925446	69.7589676883423	0	0
6503	Programming	56.29309916292168	13	9	72.2849895547786	45.651135799057975	1	1
6124	Programming	97.15066020611742	16	0	58.24331893382652	41.425209304157086	0	0
6809	Business	84.42919323040739	2	0	51.61470179603595	80.77866436700509	0	0
8724	Programming	68.34629724412888	6	10	96.82769695594885	7.959493366884041	1	0
7697	Arts	42.570847222148295	9	7	68.04380756874643	46.611800025385264	0	0
6590	Programming	6.527983866770964	0	9	88.24828459318616	48.96117646026492	1	0
6539	Business	15.98278461046177	16	9	90.46462571782735	42.15181237234099	1	0
1444	Arts	95.87444096165729	15	2	53.64924863139674	9.288290149648383	1	0
5977	Science	76.4350047151182	13	9	69.07378114621466	58.930457272545944	0	0
3477	Business	68.25995532313019	20	9	66.27040846771814	19.05245290265395	1	0
1032	Business	66.74333799878357	14	9	96.56621360573575	67.96116264169335	0	1
4496	Programming	69.12327374984449	6	7	51.67236549661956	0.9315499704274588	1	0
7183	Science	43.38467702030403	14	1	63.729517823234566	4.218301673306724	1	0
1922	Science	51.80877760695406	13	2	98.12624547023026	31.51104214386995	0	0
41	Science	51.402225133564684	10	8	86.21647854535672	6.478209452468753	1	1
3001	Arts	24.999462574833878	15	10	74.09218624461289	40.54461824295716	0	1
8047	Business	41.2472930748143	19	6	75.58720062839322	64.61274538066799	1	1
1823	Business	51.97802004385579	0	1	99.18266687410443	52.04707805884847	1	0
2940	Arts	70.73793852627118	15	8	74.74261064605324	86.06541833177772	0	1
5110	Business	22.17836417947205	0	9	68.00077698333658	88.49886056707629	0	0
4160	Health	88.76984715048405	14	4	62.10784150490052	35.20391247338455	1	0
2943	Science	17.99770531972063	0	0	59.164732244943345	60.53611129876023	0	0
3545	Arts	20.34683607719655	16	6	54.195617424699684	48.41060420895753	1	0
872	Science	45.64766376218603	3	8	91.52559178731673	90.20210941531548	1	1
2695	Business	20.5511418835512	5	6	50.62822307621902	39.15365050199527	0	0
6785	Science	40.79009851227497	19	0	61.485329327062686	80.04560781564648	1	0
6060	Health	82.91712786198171	2	5	54.596665596687885	61.1636357304159	0	0
4454	Arts	76.29525343647236	3	3	90.37268299828551	1.0105802325375834	0	0
7542	Business	53.82663775101735	11	10	75.85261086264799	8.533742115448028	1	1
6559	Business	32.49512060201559	11	4	87.6264050188808	35.09290886401041	0	1
5803	Programming	71.15341964307797	9	3	79.3726978753134	55.674902441877606	0	0
7541	Programming	31.42207068098702	10	7	83.27730414756127	39.00886552892108	0	1
8487	Arts	38.260692102528495	3	5	99.67400951332466	0.9782935793835268	1	0
2894	Health	68.43971652433333	0	7	51.621800372804245	74.94469319723932	1	0
4716	Science	56.477606153540066	20	4	96.96591825246114	63.02393878335505	0	1
6142	Programming	50.50914124244109	14	5	66.72043492918573	83.9932422701496	0	1
7098	Business	50.51466023327553	6	0	82.48920598344135	87.62174572647366	0	1
120	Business	11.506871911592924	8	4	66.67835908401848	40.665191588463756	1	0
3677	Business	6.309210646773469	18	5	70.09960087266562	37.9647177213974	0	0
8882	Health	84.26173613798376	3	0	51.51865838928117	4.753469240206032	0	0
2634	Science	74.14169995778995	12	5	98.06222098295547	12.209762290148962	1	1
1760	Business	17.96112990098312	6	10	92.80949674057317	95.79146016696168	1	1
90	Arts	67.32539559506259	3	8	97.03441831628886	45.62544529966186	0	0
1534	Arts	74.6608956716292	5	3	76.50518885446957	91.59633659042659	1	0
4623	Programming	87.3309437494438	18	10	97.92144146191546	83.70611998463761	1	1
4489	Business	99.86253127670797	18	9	93.64240359869791	91.9461861972623	1	1
6053	Business	24.173544194427407	14	6	54.92344774111351	7.690225163483966	0	0
3470	Arts	48.044574226238	1	3	57.213314936948954	96.43121444887669	1	0
3295	Health	36.69275886731313	3	3	81.64515382503986	32.979750949732754	0	0
7203	Programming	82.6788521517128	5	8	84.30721120184913	54.14789285429899	0	0
6396	Business	95.3722307163626	5	4	69.10564154957953	40.51612601777682	1	0
8912	Programming	75.9212008908752	8	6	55.83152409950685	52.6284558577656	0	1
2471	Programming	14.084015974977344	6	9	98.17360617624847	41.04025496857723	1	0
6209	Programming	16.910842904259056	14	5	50.11416377012344	73.77222626714502	1	0
3255	Health	84.02705829475326	2	2	97.15471550427512	37.4173487534935	0	0
1643	Arts	71.22211518554485	5	10	77.61839863648288	51.23741721276795	1	0
4538	Health	85.77049769888404	17	4	67.37348206892912	87.73444783240136	0	1
2434	Programming	81.56908402769147	0	7	54.14697861408319	95.40568050908989	0	0
4523	Health	34.15083814889913	14	1	74.53997313768842	13.272223329501498	0	0
8119	Programming	83.46677648170237	17	5	90.19186717312556	83.04801103441464	1	1
4124	Health	46.34862696821624	6	1	88.53406934847573	9.350134560345424	0	0
6437	Business	42.878430177934504	5	10	61.24605374514878	54.701859326087934	1	0
3519	Science	7.766488773371277	8	1	98.74305735334892	24.09232838169011	0	0
5768	Business	28.97993498919782	1	4	87.51436323924321	44.11805111762418	0	0
2270	Science	24.514095938811952	5	0	53.86121254960579	67.06198252166966	1	0
8615	Arts	34.11017250095415	14	3	57.1173534481162	27.43242869784057	1	0
6141	Health	63.998087216490845	0	8	98.81873846789938	54.01269262002246	1	0
8096	Programming	24.15098853946229	19	6	73.39172055876769	71.003450610699	0	1
3	Arts	48.12961351295512	5	2	97.06577643331065	4.782924522585274	0	0
6121	Programming	1.1320303095884094	5	9	85.38152091836744	24.47612877152916	0	0
6869	Arts	16.12777512251004	5	5	79.82236488858298	38.79718927229525	1	0
2274	Science	97.08675993010868	19	9	74.73453397964487	69.92245745308409	0	1
5009	Science	89.14113116515148	15	6	68.68523685999344	79.04501709018685	1	1
2426	Health	24.948671486584026	7	6	76.91733614603345	19.559267106658908	0	1
5118	Business	43.31760279100607	7	2	80.30732583645003	83.39761358960871	1	1
4266	Arts	89.10662100592147	16	2	90.28417403259252	72.8975534879989	0	1
8515	Science	12.672724870208137	9	8	90.29816832473915	97.50475525807055	0	0
3378	Science	44.10355021667333	7	1	84.07439363524583	70.99249899768132	0	1
4917	Arts	55.37587586641153	15	2	99.56909435864065	84.78522690371263	0	1
1654	Science	65.37940043327725	7	1	66.78414528706274	42.61175442296774	0	0
2954	Science	49.81047703248027	11	0	70.48464529868077	51.52075865258622	0	0
972	Health	95.1431938347176	20	5	98.90914457021347	79.01474971272378	0	1
1058	Science	21.096362359928523	12	6	98.47373892260941	40.95581168498723	1	1
2103	Business	34.28036851937842	6	7	68.89991162499118	33.16789182047333	0	0
772	Programming	38.75947218040922	8	9	68.77930140325523	99.45814620095254	1	1
4229	Arts	45.80388584012268	2	2	75.221031016392	47.143261161513635	1	0
8514	Science	93.07265695092806	10	2	65.67670022889186	8.174509095386362	0	1
8507	Business	32.745807896062146	2	9	64.71229770405071	6.931060113419107	1	1
4951	Arts	97.42011777375247	2	7	93.61744498888339	46.120163637487956	0	0
5538	Science	16.665687004747138	8	1	81.79472255096658	55.954659369157376	0	0
632	Programming	12.414807943565885	9	9	72.59445587465629	71.62844169503472	1	1
7946	Arts	6.660785798496386	12	0	89.96436381233228	57.74126406608377	0	0
8404	Business	46.86956125308103	12	0	95.2807495217491	97.80749641821293	0	0
259	Business	46.550160029211106	20	2	83.30104142362535	1.1104184939981998	1	0
8039	Programming	54.015330507485274	14	2	92.440695722902	64.85521398809276	0	1
5026	Health	29.99072662356578	16	2	70.29119981932442	10.343110414574518	0	0
6931	Health	31.04439110336808	5	2	82.60162218370202	71.66936632598048	0	0
5924	Programming	17.24732951998324	4	9	71.03403885382554	8.67187725435723	0	0
5905	Health	65.7025118289741	12	3	57.65266944255961	71.75558856577388	0	0
4275	Health	42.04738617725131	20	6	79.75555731636899	84.59313383754372	1	1
2726	Business	83.2613265913632	17	9	80.95181147793211	49.10976632043056	0	1
6496	Health	89.7055367732006	15	1	89.09112123993975	53.86142850339615	0	0
544	Science	23.102284705866733	0	7	70.95527578176012	35.944961593419656	1	0
6439	Business	88.9706569677059	4	6	65.7436701562212	92.88308401287449	0	0
4086	Health	89.68408689337532	3	5	77.11455238735913	55.77751194810274	0	0
5755	Science	52.425823885238074	18	5	95.6052738391611	44.01066867242871	0	1
8651	Programming	57.88956499156206	16	3	53.06487536421229	47.44451577070306	0	0
331	Arts	13.848513606538516	10	7	54.44336996151512	58.323090269863975	1	0
8927	Arts	85.42093782746123	18	0	81.59148657587589	65.73911949275289	1	1
6463	Business	84.94449206556268	15	3	56.80037301981216	91.82114435034318	1	0
8031	Arts	20.005575080064546	4	0	97.95619280319599	22.6386218147278	1	0
8394	Business	51.983257965884775	3	8	97.37462085066309	49.16827552792643	1	0
46	Programming	93.8327569225574	19	6	59.99870613440304	33.44809244373589	0	0
1771	Science	92.99683654459132	15	6	99.6523657130527	55.117011980751606	1	1
1731	Science	75.78828997904253	19	9	90.59822313868851	73.73061619762787	1	1
2820	Programming	47.639925144777635	1	7	93.4852547199317	70.2243313691413	0	1
7205	Business	67.62790099534219	18	2	65.57501133045614	6.096164472565491	0	0
7133	Business	65.7029501154291	14	8	87.02103427709602	84.7762385636098	1	1
2201	Arts	87.48974844083531	15	8	70.17528588883977	12.30573942635348	0	1
5416	Science	94.8437908145152	1	3	74.18388582611941	41.158534928030974	0	0
1430	Business	86.2619904987782	17	5	50.442935457406925	33.96400973472991	0	0
8707	Business	23.11377234490952	16	5	93.34663522847612	27.628733426065278	0	0
8667	Programming	89.29495223375127	7	9	57.62660245924931	25.90117558150695	0	0
2414	Arts	18.88483530702586	0	2	91.32891838231058	33.37044735597466	1	0
5308	Arts	83.1837513253887	17	1	98.3030288728601	70.63722413348805	0	1
7420	Business	82.09472513741159	3	0	58.63880748469572	37.96588710448074	0	0
3636	Health	77.86274549661988	6	3	66.95224795126018	8.309690318068085	0	0
36	Health	38.93328238735345	0	4	96.36462499227005	53.158417473059	1	0
7975	Arts	76.40645424205151	18	4	78.07746333190558	21.425826236724944	1	1
4638	Business	96.58308004378546	2	2	60.28914596913523	34.960651450000434	1	0
422	Science	12.63816766297272	2	3	68.78476096236118	66.5621309827386	0	0
4330	Arts	67.94713976900726	19	7	86.19269573370947	20.71586204200283	1	1
2196	Science	79.34391964158111	8	10	61.23987465699706	81.48276613494787	0	1
4098	Business	15.839535237487654	16	3	55.9259660160723	22.77938444551424	1	0
2543	Programming	50.38625135068315	15	9	70.82079778829579	9.826043676044128	0	1
1977	Health	54.87383147825341	5	6	60.81951191705045	24.636872482067453	0	0
613	Health	49.432408620120974	14	7	83.84668318762196	64.6337828992956	1	1
3705	Science	54.832483135946916	14	0	81.03126294654265	14.235470652501359	1	0
5726	Business	88.84180917595562	16	5	77.46187379011002	39.9335483601973	0	1
6023	Programming	85.14760094384997	19	3	57.41871919691177	5.707296116975691	1	0
330	Business	13.383802073803949	0	4	98.30595770002665	62.4958400528985	0	0
242	Programming	49.04030481057687	5	8	97.84894182695705	87.21756388062634	0	1
4392	Programming	81.02810432750485	16	9	53.005886879241906	23.6637872196373	1	0
5851	Health	67.86010807385726	3	6	61.56733657938524	61.74775593835032	1	0
6962	Business	70.7775923736809	15	8	50.504800491426884	37.08968698633517	0	0
4994	Health	86.22464777630142	5	8	64.01007732723062	68.1019052452521	0	0
3836	Arts	67.92954449631206	16	9	56.841560408203904	42.97916269038856	0	0
2097	Programming	29.628647131787872	11	0	52.586495452458564	60.364359944989864	1	0
2412	Science	94.43510003158784	4	0	88.49162198208879	98.81728992282802	0	0
1179	Health	5.878091704694375	10	10	75.92031492644713	85.51655230942478	0	1
5649	Arts	55.55210391533554	7	1	71.38171411931975	77.53217379652473	0	1
2836	Programming	76.53193897264455	20	3	84.43422577373849	50.264123895466696	0	0
4060	Health	11.948048052431517	4	6	71.08324518059649	86.83527732215614	1	0
2352	Health	8.399844459995235	10	0	91.40091529976633	37.447755452561196	1	0
4776	Science	55.36641338823368	17	7	95.69046440870264	99.52980190102697	1	1
3313	Health	85.02651735595826	2	10	55.15634235716129	16.260560374667065	0	0
1213	Arts	49.65990835735083	16	7	86.65711059481006	74.16627668228305	1	1
1320	Business	47.39651206264214	12	6	77.1277415307672	82.13570309273027	1	1
5439	Business	4.463266342498221	17	5	99.7884148482233	34.563089298061826	0	0
1825	Programming	97.79356846972449	4	4	97.8436503494735	55.73577256706515	0	0
1837	Programming	58.37410054584813	1	4	81.70262285898656	27.02849383422956	0	0
4200	Arts	80.02389697721333	19	1	76.90600088633599	85.85825860356287	0	1
5410	Health	75.90279946739886	4	3	51.72055229522623	61.44431434087466	0	0
1539	Arts	29.660288646852244	13	7	69.94390998985622	44.076020025214056	0	0
2040	Health	7.3676030961647685	2	9	72.02166923290196	31.20646582577774	0	0
758	Business	82.35834446616583	5	4	70.75267778783721	54.19959891633567	0	0
3906	Arts	14.001001726667424	19	0	73.22365964160792	4.336669271308269	0	0
4703	Health	93.74062100277719	19	4	88.96732934060171	56.90525422217907	0	1
2957	Science	68.50147017125302	2	1	95.43026353781963	15.172756216087823	0	0
5683	Business	21.58094705639471	20	8	52.304234806746955	73.76936659569188	0	1
3972	Arts	3.0015344946319455	20	7	85.26814788635579	19.566315891338892	0	0
5577	Business	37.81770395457642	3	2	95.11878968647522	41.27304797661895	1	0
3096	Arts	31.704574887989406	3	0	66.85183759820251	20.74841521610611	1	0
5579	Science	14.56972631150436	13	0	95.27643346786097	93.3016774192637	1	0
6706	Health	67.55031267417031	16	8	79.80670089367021	5.272602118394143	1	1
2492	Health	31.23897842829969	2	2	80.73082000714157	86.46050121552533	0	0
7701	Science	74.10077205666968	5	9	83.60476469546232	46.947331256068246	1	0
7924	Health	31.044936646604516	7	9	67.65637638404412	73.58679195411881	0	1
2698	Health	29.319945114269263	8	9	81.04839808040344	54.287647668695726	1	1
8765	Programming	18.091423437248828	20	9	75.06583090467842	51.328952624132796	0	1
6792	Science	77.15388915060234	3	9	91.10220947178323	11.301313138978097	0	0
4397	Business	75.68321959696605	8	0	79.91090459157053	28.28571061173134	1	0
1562	Business	39.2000852367748	2	9	70.61722628655328	5.086693327945502	0	0
790	Programming	13.768911884789361	1	5	76.90676129497166	8.996019031050862	0	0
4729	Health	97.51238080969306	11	3	50.20329649738321	90.49596318319479	1	0
7187	Health	84.47671502074483	17	5	76.73657439330896	82.31147217565339	0	1
6085	Business	35.33884408196006	4	7	59.918943535714575	13.990778115764858	1	0
6178	Business	90.21772307350557	0	8	59.282763163421535	48.52792945951758	0	0
7994	Programming	5.687647755357104	14	3	63.010845593537155	61.55671553361074	0	0
1306	Business	65.71199116415642	5	4	57.38283265121501	57.9797760724914	0	0
5123	Programming	89.23171466211527	5	8	81.3683068879554	8.22125849821208	0	0
3442	Programming	39.565367283670724	16	5	90.14545701999091	27.3712758358726	1	1
3133	Health	72.69628636802864	19	3	98.61588619706207	87.18059410973979	0	1
600	Health	25.645408954890403	18	2	68.88725959294625	10.973749671102151	0	0
2116	Health	41.006874926552754	3	6	99.33635863180943	4.3476291954457125	1	0
8353	Programming	13.913505998801302	13	7	97.3703634016122	38.44896245622959	0	0
3512	Business	44.50537410599911	7	0	87.66002380205191	36.5513144601599	1	0
4393	Science	27.076957583628605	20	10	58.69522059058873	56.74343644332534	0	0
7948	Science	57.33561091447374	17	0	96.20834786150431	4.307278581566787	1	0
5175	Programming	79.20487870693681	10	0	55.78017363354685	64.47810970720964	0	0
3265	Business	50.572755708275636	18	9	55.01920754852641	96.93274629715809	0	1
6728	Business	26.233313684707177	13	6	91.85771725506694	15.196738936760312	1	1
760	Business	60.07557602051549	10	10	90.73842676069518	51.375020204380284	1	1
4458	Science	92.96572682168971	2	10	70.83694237588017	22.353238750771165	1	0
3002	Health	19.248803549830935	8	8	75.838520453868	12.529719369297377	1	0
8626	Business	14.046880194776916	9	10	65.31762107040247	32.89614035818836	1	1
1906	Health	72.5385607586105	17	10	51.291575515969086	16.89816341515836	0	0
148	Arts	25.353974290372722	5	2	85.72271077483549	44.11105149923318	0	0
3362	Science	60.0888292176646	6	0	71.04599197007408	86.65639372196131	1	1
6749	Programming	5.733295306545498	4	1	89.72251855699614	55.24636317866546	1	0
728	Business	58.12501976736527	11	8	50.5534564034309	57.49351480917936	1	0
4317	Arts	48.771302339200595	9	4	50.486659835396004	56.01573868563272	0	0
7655	Business	69.55159489929487	6	3	55.058076181340425	41.23399357926266	0	0
8436	Business	68.4168149919646	12	8	86.2886650239119	76.33300671685417	1	1
2587	Arts	57.976501479646274	6	8	89.37846964857445	39.08229715323095	1	1
6731	Arts	83.97676737225935	2	9	83.43742009978965	80.80652829860291	0	1
2655	Science	54.12570469381389	7	5	61.53132143110721	3.6163856373495507	0	0
1605	Health	23.83322538121213	19	9	67.86442016295217	41.17461462007692	0	0
2914	Health	71.90121381868663	8	4	97.54003922372254	2.969921442964507	0	1
4144	Programming	60.60808118260763	1	1	82.14960438321434	29.7065247662215	0	0
1216	Arts	59.909588147452354	7	2	89.47869173371001	17.654338903161502	0	0
2950	Business	89.17600091329881	5	7	90.69628389414339	50.836363325405166	1	0
7877	Arts	50.07047305947374	2	6	92.2464041766496	87.30014042972583	1	1
1515	Science	9.607016508533162	10	8	86.84899822678285	74.45457184618023	0	1
8067	Health	2.717246758518076	0	10	64.73813640547075	20.43945510852849	1	0
2225	Science	46.59603474866332	11	1	66.29131208515358	39.15481298170101	1	0
7479	Business	54.698602739152555	18	7	62.334896536217386	80.35933688473706	0	1
4696	Business	63.24577735697903	6	1	90.60321003948249	35.25325759777842	0	0
8244	Science	15.99672918996586	11	9	88.28613017734341	65.11485677154403	0	1
8205	Programming	72.31210345531375	14	5	91.51822916933654	68.13708748869907	0	1
2739	Programming	90.91076997395378	8	9	58.78928262824804	83.840999276601	0	1
4741	Health	92.04073852272222	8	6	76.192014845887	93.39447232273587	1	1
8159	Health	93.7889424330062	16	3	76.80718059398349	80.54877522920854	0	1
8968	Health	45.73400784828981	14	6	72.03484059307604	68.35226393736646	0	0
3418	Programming	77.90005886365721	11	4	73.36446919738836	50.817171254879526	1	1
5357	Business	19.71268966612087	6	1	90.51674338652839	51.8391591566125	0	0
3733	Science	41.76642072109169	10	2	64.57996499271688	33.0878633492534	1	0
2892	Science	15.665258279621925	12	3	59.27095140499133	25.87199687526357	1	0
384	Science	19.67459239598341	4	2	84.774953952266	93.23393598051531	1	0
7694	Science	67.90330539917052	19	9	97.67760715925016	60.99226714037415	1	1
4228	Health	15.580107041334346	16	7	74.3799255039637	50.516921603194895	1	0
1149	Business	69.92592217600597	4	2	76.21436334180136	43.03777752051258	1	0
5787	Arts	99.8215900494979	14	2	60.29061038880817	61.442812872206964	1	0
1819	Science	21.16802193448899	19	1	60.99614238742825	27.438574833091078	0	0
8411	Programming	55.54035135484069	14	3	52.61182782220553	47.8280716713444	0	1
127	Health	64.2992557239557	18	10	55.30411810546478	54.61847026267495	0	0
5394	Arts	72.7541408183481	6	8	84.732626288835	72.00086836966932	0	1
5659	Arts	18.180155044249467	10	6	53.13185958487721	99.13329914545174	0	0
6206	Business	63.8108608358047	5	1	65.54543513640252	68.97333625746018	0	0
8558	Health	76.15000517820668	2	0	55.086774726473095	88.49251407872926	0	0
4380	Arts	81.41171432226598	8	0	76.05577721338759	13.274492888576228	0	0
5810	Arts	10.232751897902343	11	4	51.57288759038601	9.046554050257127	1	0
680	Health	79.23573049022768	1	4	69.33346422875948	71.30274359995731	1	0
1604	Arts	97.39552135016967	2	0	79.733276280656	67.90464241167918	0	0
7753	Programming	27.302168084780888	1	4	60.55331177249418	96.54344107708937	1	0
1551	Health	39.464583652598165	8	7	59.34756719007666	23.552671197162113	0	0
1695	Business	56.990190839412314	13	10	70.35148482726869	12.711347759232073	1	1
7212	Arts	83.1227933845747	3	9	54.0214104282069	12.446579488110398	0	0
3592	Arts	79.73341743492503	8	3	59.06931539028406	12.034444993515637	1	0
5839	Business	64.09317781640411	6	6	77.57308952558577	42.257650070217935	0	1
6762	Science	62.01288723519164	11	7	57.530229729588484	88.6803522890165	1	1
5442	Business	91.02667234577183	8	0	87.73785390673257	57.108618331026065	1	0
2085	Science	17.736717164236868	0	3	82.78136713178	47.198758587956306	1	0
7605	Programming	2.672442152080327	2	5	60.529076095709165	42.74293407717954	1	0
715	Arts	40.01428120249315	18	3	88.61400478618785	6.716615553693417	1	0
7037	Business	3.356798282575958	18	2	73.98281249937983	76.30678613498885	0	0
4796	Programming	26.51626606984034	16	1	79.78083054210603	64.42724449336022	0	1
1675	Health	66.06256850236616	18	2	84.67408461592242	93.82381195700536	1	1
1817	Science	59.18175248359991	12	6	64.9847265842806	50.42286149153811	1	0
8962	Health	21.364725202680415	4	4	58.927851626579496	15.145203296351252	1	0
8276	Programming	44.37411236100545	0	4	91.01446302184887	22.65629006162707	0	0
579	Business	69.12364826142867	3	10	92.99549542125956	51.36194572143569	0	0
6483	Programming	97.23284751279571	5	9	51.92083918471867	72.39296460154007	1	0
1851	Business	31.252069473454746	8	10	78.51137936928107	97.04928927654134	1	1
2594	Business	63.77145054508735	0	1	83.35465801417249	8.374994659949719	1	0
2310	Science	61.80418867446939	12	2	53.76733649292261	51.87315150538937	0	0
3112	Science	11.790998996434634	0	5	94.25637016452228	55.25373212100553	0	0
2971	Arts	40.36159506175402	11	2	89.3983722507223	87.12172573410017	0	1
3990	Programming	83.6450507654141	7	6	57.656403470497374	64.41743318670474	0	1
7402	Business	34.86740557018315	20	7	69.10663864996692	52.512565511316126	0	0
1128	Health	79.03924560891214	0	8	92.91989794640654	4.940354760452048	0	0
4662	Business	53.78686577253498	5	6	93.38512583753675	50.699102790678566	0	0
524	Arts	42.02855143423662	0	9	97.110493806103	61.04292926794068	0	1
6332	Health	12.980555958116238	9	6	98.15759063028167	39.59526374718245	0	0
8262	Health	45.08664220415144	9	10	53.656653433427365	63.60466262369636	0	1
694	Programming	20.177988026853487	2	4	61.70952874111934	48.045589157448646	1	0
8416	Science	12.010440925219322	2	7	58.771373110208245	90.0918279318316	1	0
756	Arts	77.4797365844919	20	2	97.42401106743799	66.10483803727016	1	1
596	Health	11.191668325328331	16	2	65.16141403116913	60.67668998189265	0	0
8555	Science	72.58040865422878	4	5	67.91525812037928	4.751996614704101	1	0
4606	Science	85.93778808435333	20	1	93.11715664498607	79.54735320492738	1	1
6414	Health	94.47326198706052	15	1	85.01669372294677	37.27991816402266	0	0
6149	Programming	34.56382642464706	18	5	96.09433162540472	66.82210878849604	0	1
7177	Arts	37.024158969061446	12	0	99.03414076422467	9.258995270694603	0	0
7934	Health	7.924457003724497	9	0	78.751254845932	90.75778198297697	0	0
285	Programming	41.06588155858785	9	6	72.2980187781333	29.126601736938373	1	1
496	Programming	87.22579238639172	6	6	53.23197659769015	26.07924822196607	1	0
3476	Programming	99.26639771745063	19	8	50.7367640371764	49.8780957395045	1	0
5926	Science	33.64337960747502	14	3	63.226946894413594	14.234641938217917	1	0
767	Business	48.060547700405984	4	5	76.71238105384913	33.4676546165826	1	0
4520	Arts	77.443097975939	15	3	63.923065310894586	23.07400773206324	0	0
4614	Science	87.14044037606634	20	10	97.46965846307666	18.12757020731649	1	1
4510	Health	50.7504330434639	10	6	68.64900414698012	23.770429885545873	0	0
4664	Arts	59.280208459265594	5	7	74.40899587736422	90.33729091938146	1	1
6021	Business	57.313054444882994	19	4	82.79586717455113	79.4874536542234	1	1
485	Programming	67.26915694331706	14	1	94.2591934658372	95.15333598241641	1	1
7507	Programming	87.37953116777202	20	7	53.64885934430414	9.180691829647747	1	0
2939	Programming	4.539091052120599	15	2	52.87324390030417	69.84610380239191	0	0
5891	Health	97.41962183633832	8	4	81.9052239901012	81.55428014951246	0	1
1285	Health	38.81602450083165	19	6	52.12542136655446	99.91865652470032	0	1
2979	Business	24.782489473158986	18	3	95.3706548879369	24.396281952646458	1	0
1015	Arts	93.67643158247333	11	2	74.75484415430142	2.6928646948776724	1	0
802	Arts	52.10853449680599	13	1	78.16367790617734	74.30105835333694	1	1
5238	Business	65.83784574244146	14	8	91.76498774248464	70.7246253957861	0	1
1196	Programming	62.21628439750029	15	2	50.76763934302592	60.15865143513665	0	0
1100	Business	7.894940907078299	19	2	59.14648147165221	23.460338381332857	0	0
8907	Science	7.911813847070633	9	2	54.84778107330662	15.398098265368631	0	1
3703	Science	31.10689072694085	17	4	55.553246940784575	38.18667801962539	1	0
8634	Business	14.963919334734175	13	10	85.93592853305475	35.1063823008423	1	0
5587	Science	33.21365193256271	18	4	89.13462748462689	77.17524411548266	1	1
3092	Business	82.48566537168116	19	0	53.45371687604862	40.92168296195566	1	0
1700	Science	67.4796689208227	8	5	69.07878921857947	73.34899580339074	1	1
1169	Business	55.89442231779591	12	1	50.2549194645099	21.221111691878956	0	0
3520	Programming	95.55475706040292	8	3	50.37520938331268	6.043705302360558	1	0
2907	Arts	97.8709520025073	16	6	87.08038736966395	34.65295192686171	1	1
2525	Science	74.60675104212845	12	8	89.7931598720864	86.65313313089716	0	1
5148	Programming	43.73859488698549	6	5	54.548775636795725	91.04393171477591	1	1
6018	Science	83.91871073295606	6	1	82.74642533014082	74.41979604087234	1	1
5864	Programming	54.19614765946469	18	10	52.05106583206799	58.35155934724789	0	0
7180	Health	27.89776700075667	4	0	64.30939855251331	7.102412791601442	0	0
8014	Arts	42.94532768738921	17	0	94.90019451527753	16.100863941167752	0	0
4371	Business	48.64633890065006	1	6	54.73632940068136	45.733419026725386	0	0
8935	Health	80.06913248485557	15	5	75.64673732083897	88.5409916824533	0	1
1850	Business	49.014236173172456	14	4	70.58854643200817	80.68572216561053	0	1
6868	Arts	3.572247078852251	19	6	67.4054795582462	72.28286873676228	1	0
629	Science	13.182160235442167	7	1	62.73669474630327	92.43687051654021	0	0
8997	Science	65.30851351716606	2	8	58.068668490441155	17.187991113660207	0	1
5196	Business	28.873832410091374	9	7	88.10936176997242	6.470183894833504	1	1
7143	Business	72.20758208891287	5	10	81.64491167972037	32.03303211849335	1	0
4746	Arts	25.223932624203986	7	1	79.31688116573108	15.201857316164869	0	0
6316	Programming	24.494101928580402	11	2	65.16896283000462	90.82181721708777	0	0
8175	Health	56.857579726303186	15	7	93.31400532037182	60.69026463776993	1	1
4888	Health	95.27783707550957	11	9	63.05431593331572	57.33367721020658	1	0
1403	Health	7.9163301477815065	3	8	57.17095538405576	28.805812314867506	0	0
37	Arts	79.67162634739101	11	10	77.11418252823354	31.60505597410389	0	1
3648	Arts	49.9102438266376	18	2	64.98320855936574	51.57515497559167	0	0
1896	Arts	4.019158237422692	3	6	78.77405159237563	29.18505660338251	0	0
1614	Science	50.08612779220537	1	0	60.78980662197343	51.3500729171112	0	0
4950	Business	59.901867376805555	20	3	58.52031629117275	40.54176304912948	0	0
3757	Health	87.42192431049119	19	6	65.28140220335946	88.03776923100214	0	1
1323	Health	97.82134895008522	18	4	88.93385046064532	1.9860941585589043	1	1
3977	Business	85.57250157309554	17	5	64.69537064371775	60.708112965541616	1	1
2126	Business	94.39938261926325	20	2	77.40501171636599	89.68378148581182	0	1
6879	Health	39.056484160603304	18	0	67.58540485369588	92.92049848943202	0	0
6681	Science	10.528807740534836	13	8	93.68853938866198	46.55923886716704	1	0
795	Science	4.247187553412705	9	10	84.35665883775363	11.487267806387402	1	0
3376	Arts	30.353655531369963	20	8	84.62082946376452	12.04834852375949	1	1
3302	Programming	71.6775438242798	2	5	69.90961763335677	33.815951803116086	1	0
819	Health	23.614159378533596	15	6	97.31965724031622	55.16235823929184	1	1
8897	Arts	7.253605359400076	20	6	95.19507233592765	49.41472674821256	0	1
399	Science	54.687697586486834	16	2	53.730507938987394	6.021518964591843	0	0
2306	Business	28.71379563949876	0	6	81.39353730818594	30.059450110194064	1	0
12	Arts	23.581937412336128	11	2	68.30316457910263	98.57547967879898	1	0
3633	Programming	9.768249208682928	9	8	68.81188597303148	1.0236431290477577	1	0
8879	Science	53.037559545350895	12	0	65.97776316927619	53.95054822435531	0	1
8342	Business	47.052195969007194	20	0	64.01781231097048	41.441655316348694	0	1
576	Health	30.96139372304464	0	7	96.87422226865719	28.79178749350316	1	0
7145	Business	5.835320708753649	17	3	78.24726490329448	64.64131276491918	0	0
3160	Arts	9.811314620285286	0	10	90.76464352779381	2.5466349044062864	1	0
5199	Arts	40.264271134100134	11	8	88.19848983833624	98.22044033289491	0	1
7790	Science	87.87700871338782	1	7	79.7184586255328	10.557928404306683	1	0
2733	Programming	39.75649330306756	2	7	77.86106168548113	24.31356792123921	1	0
6625	Science	58.557104638314605	11	3	60.17448687068682	15.402223646232427	0	0
5436	Science	86.75712866303333	13	8	68.84274541964663	39.07344742449415	0	0
7182	Science	10.336952494812012	12	6	52.22201985971402	91.66778276437951	1	0
3361	Health	6.359306431829754	10	8	92.46715824001743	77.13309656055134	0	1
8318	Science	50.36004245173	20	1	69.71373779664954	33.37976436956859	1	1
3978	Business	3.2078687849657146	15	8	52.67398347682432	10.874103685700264	0	0
5734	Health	57.86894197233948	0	6	60.769330363263904	62.239540738029106	0	0
8016	Health	22.197508097880622	8	4	80.24233636548328	53.14749522316655	0	1
2109	Health	94.3483584277839	15	0	58.33381875505972	3.8532347702260217	0	0
2128	Business	27.24720288312821	8	6	63.367761001856195	41.01948658589259	1	0
3610	Health	91.78089615283176	13	2	56.45603399116097	13.811317913449116	0	0
8603	Health	65.11829897838918	15	5	96.78446189551673	63.25673186833101	1	0
2206	Health	87.75508302163537	0	10	99.95877062391402	32.88464055370072	0	0
3707	Health	93.2840102021496	10	2	50.22344439995683	63.22078987942107	1	0
2592	Business	88.57262671876799	9	7	83.85239625468091	17.582541554877096	1	1
4278	Business	18.253589171634708	5	5	77.15623134165826	65.7141963341356	1	0
5959	Business	19.065156778823706	11	3	90.64602666782797	18.83285443001378	1	0
1612	Programming	57.07792482357603	8	7	85.37397751048067	91.93145080114093	0	1
8396	Business	16.261448912908804	2	6	73.70522551214044	60.83178128523308	0	0
7396	Business	77.36004968927638	2	0	66.2684918295213	99.17493009930205	0	0
6033	Business	91.7303665179396	14	2	70.22258686471302	64.34682950503603	1	1
8640	Health	61.22146376044779	13	4	80.22036416976978	92.16456421852527	1	0
1370	Arts	80.62185428346655	6	3	75.96890173572184	0.4079432673824823	1	0
5732	Arts	86.52280884283262	8	0	77.88917794422687	33.5502830981675	1	0
2122	Health	94.9217869056789	3	6	78.08917773308411	2.8123469417916214	0	0
5506	Programming	74.80123678249848	8	2	79.36946662197256	7.370717719159192	0	0
7261	Business	86.00630831136046	3	9	51.914729836427966	24.726655077028546	1	0
4056	Business	27.43903308369666	5	0	57.00198002240066	86.55400673354157	0	0
7595	Business	98.17259791138696	6	6	76.9341178615932	39.4485517104363	1	1
4519	Science	57.503630431598665	4	3	85.40724422862866	84.11912726303915	1	0
3478	Arts	93.7321047400478	9	0	51.74683306953211	35.52786838876294	0	0
738	Science	88.1844071689932	9	3	64.00746854752593	52.95400409668019	1	0
5920	Arts	17.814103896823546	1	5	79.65176087579852	15.814692574283661	0	0
4824	Business	87.4931969094818	8	9	89.0696615112119	33.481305665436686	0	1
8574	Business	64.45616108809162	5	0	80.19354773108566	28.393088767076225	1	1
992	Arts	38.25486987854476	11	5	75.96416322922657	13.401929574575878	0	1
5877	Health	52.3131964050497	12	5	95.90408642559846	30.695768250750355	1	1
6406	Business	96.89762840152702	20	7	91.77119863399344	69.13291571085084	1	1
8810	Arts	89.3501915760679	2	5	72.78375635324447	36.4194220396238	1	1
4192	Science	25.165362676767632	4	0	81.8031099983472	53.03993948206773	1	0
8725	Health	89.1903775370665	16	1	63.91642632723019	91.65963453751658	0	1
473	Business	69.22519234105343	3	2	91.35002485161772	64.82333840785263	0	0
3465	Business	75.7543027625165	15	4	60.93793549791302	77.12534006662116	1	1
6873	Arts	34.447534683835066	2	3	99.30018316545387	33.49372011420817	1	0
594	Business	28.971545502581915	13	6	57.853954219017155	13.34255772121783	0	0
8719	Business	50.52618624026873	17	8	74.21567992582426	52.006838800119915	1	0
8252	Arts	93.56937544268233	1	8	86.04339123267061	89.89290568210019	0	1
3299	Science	85.44834233980463	18	2	83.35314381958739	8.50215762992692	1	0
8556	Programming	39.931400014411736	19	8	59.668908476830474	56.42760870141527	0	0
5992	Business	32.561037813304566	2	2	52.98160290691048	81.74113488016427	0	0
3467	Science	27.2888742955209	0	2	51.93298238275669	8.92271913497079	1	0
594	Business	28.971545502581915	13	6	57.853954219017155	13.34255772121783	0	0
786	Programming	15.880751625912907	0	5	73.84802241373269	67.03885297741475	0	0
8520	Business	53.51583700404072	19	1	84.24110540937579	60.82035242971345	0	1
7953	Programming	28.05962872934163	14	10	76.82957520690843	87.61866529663763	1	1
3816	Programming	87.135464117819	18	3	62.90254023739457	91.36573776743579	1	0
7680	Programming	75.17825834558634	6	7	57.92147474026034	89.47071146961419	1	1
4085	Science	38.3067205406004	1	7	76.58745905179234	39.255260034527915	1	0
5066	Arts	34.037769999103496	19	5	50.099761400324226	54.742844625540435	0	0
8490	Business	49.49952007095167	18	7	90.16592336890699	85.64612551825745	0	0
642	Health	23.761918715301626	13	2	64.75716870228652	93.0377399899152	1	0
112	Arts	21.574560304424747	6	7	90.61246728662249	72.19337381365472	0	1
4591	Programming	25.620489137642377	1	4	64.45890635261664	37.07322903866355	1	0
2175	Business	86.52642831311721	9	1	65.83814098299307	25.07060057811913	0	0
8780	Business	34.13183598846994	14	1	67.03486202884986	60.58511373295761	0	0
332	Business	56.12501766755245	0	9	80.116707897058	20.966965417456674	0	0
444	Arts	32.73308051384306	6	10	83.69461806914723	16.171628787423042	1	1
8489	Health	11.852873646670226	11	2	84.66865758546044	34.55649216780119	0	0
5059	Science	97.74158617410941	11	4	62.36053180665024	56.449340724372234	0	0
6071	Arts	70.50153117973207	15	9	96.43087359947208	57.6837805044646	0	1
3755	Health	42.60873574537126	11	8	64.84168341484003	99.57159148154172	0	1
6507	Arts	32.20862421170109	11	1	53.69353097268761	29.0073737895026	0	0
450	Business	16.566330844329116	2	10	63.058982702928986	24.128039955201018	0	0
769	Health	64.45959967474943	15	7	52.5518987041998	92.6671596875075	0	1
464	Business	33.33556866905287	6	10	58.63545128728999	88.27927019948731	0	1
905	Science	58.93428375389253	6	10	54.605843008663655	53.14625423528132	0	0
3351	Arts	43.794857491028694	3	1	54.9102598646187	2.647836412578175	0	0
2869	Business	14.93627531935012	1	7	68.09538633923013	78.17533789058156	0	0
7787	Science	39.450924858004804	11	1	90.16971153381388	22.085981454302228	0	0
4902	Arts	41.02693069075612	0	3	57.09840865988523	53.26149235804728	0	0
6768	Programming	15.922508322350561	2	0	65.7936211761257	79.29851903707068	1	0
8277	Programming	36.532386108805035	20	0	63.05352310887614	69.99260579631175	0	0
8886	Programming	44.015766678211136	2	4	98.56276899464467	52.363740272897005	1	0
2288	Business	68.68625502673746	14	5	79.05536012719472	17.595855363076552	0	1
8338	Programming	29.90939594363267	6	10	61.271523529582545	69.47411878456381	1	1
5332	Health	38.20017543259233	16	0	73.20774265026046	63.97618036350985	1	1
6486	Science	20.97815855287683	6	5	83.75998349189669	89.97251333346634	1	1
8702	Science	46.4752907614068	16	8	62.303430498605266	14.737662853420197	0	0
3868	Arts	57.868419817311306	11	9	85.34597870396136	10.365310560020113	0	1
5120	Business	98.85059798534643	8	2	96.68435187759081	44.44190158606418	0	0
583	Programming	75.08914969339007	12	6	62.72945897051813	8.285545860148547	0	0
8019	Programming	8.271024409570384	12	1	54.59286570010267	31.82109385276658	0	0
3244	Business	70.08190627318986	20	6	54.76452111041692	51.90712602536172	0	0
3929	Business	87.62396000741772	13	10	96.3704878361286	46.15297382413998	0	1
1806	Business	64.73329020202323	7	5	79.30189737150945	85.62026903572028	1	1
2577	Science	93.34513334408571	5	10	55.86471173847461	9.911740346041153	1	0
5249	Science	44.00759367371462	9	6	74.98177934114389	75.01182264146688	0	1
4786	Business	51.5894715909141	10	3	65.03944214519872	16.34414338251745	1	0
3983	Arts	31.67413738124015	7	5	68.08935789266818	45.261524962862254	0	0
7828	Science	50.46735412917629	18	8	80.40577889000792	30.287613117355193	1	1
1156	Arts	86.55882962389416	0	2	70.80130361928785	22.32143923069274	0	0
4753	Business	87.2182872563128	0	1	91.24983056805561	68.88392243178939	1	0
4868	Arts	62.72727318566599	3	4	80.57490309951015	73.3235356478664	0	1
880	Arts	96.06636949071459	14	10	57.87198522667055	7.300233973743575	1	0
6788	Programming	28.06500789326408	10	4	66.69854622706714	31.779959507683465	0	0
5235	Health	22.508482648892592	9	9	81.75983842170524	54.17946312703841	0	1
4762	Health	39.41687773578301	13	3	81.40706612550014	20.566427388853825	1	0
6027	Programming	19.404269444070433	6	1	56.14699188161983	1.6667840588354355	0	0
8110	Programming	92.10972678670207	0	7	92.85111875046071	26.21573968019385	1	0
6201	Science	62.30158457795248	13	4	99.73992528716066	90.11286080737318	1	1
5936	Programming	96.98372161196698	4	0	86.31275111696098	16.693489872693277	1	0
5817	Arts	3.440949514982396	0	6	87.17420880316594	49.40500868803226	0	0
8715	Health	35.57722567891625	20	4	96.14098108877903	98.66312582268426	0	0
2823	Health	85.9079428359409	5	2	91.02564499305194	69.6607904449187	1	0
6525	Health	29.88066483085573	13	4	70.10786784084772	90.89804054119695	0	1
3775	Arts	92.98251891644124	4	10	66.12977519175062	26.8401399773314	1	0
8093	Arts	30.49778546687755	2	7	99.4742974880584	33.381024024744164	1	0
3559	Programming	85.38416957694233	3	6	88.76375049205195	12.857128017681262	1	0
5597	Science	36.55722992476136	9	8	71.15969032517566	94.28194575381596	1	1
4870	Programming	84.59615561691452	14	0	69.50278158368033	77.26111656066377	0	0
6952	Arts	67.70131397962702	3	5	51.41667803112901	17.826192839307964	0	0
7129	Arts	65.32928202374984	18	8	75.6548100141735	86.31170693545673	1	1
2045	Arts	91.16869812048493	12	5	87.91928972220047	77.50587617007498	1	1
261	Business	21.82683607145374	7	0	53.529324472396944	37.71241518731673	0	0
1152	Business	7.4350781059399615	20	8	58.46953044163443	6.929632195782109	0	0
2611	Health	93.85081063339346	13	1	65.56340135319128	73.48591499546167	0	0
1083	Business	86.12559454317706	17	8	58.33941258604007	26.23874484634634	0	0
3304	Arts	30.170241403187546	1	5	73.47975079979062	56.766923570842266	0	0
914	Programming	95.1100307864074	1	4	88.70984204729496	49.3779291995931	1	0
7737	Arts	7.862309875760369	5	8	86.88539066614791	99.85031135900024	1	0
7982	Health	50.88897176470017	1	6	60.513674205217626	85.52428128234611	0	0
1244	Business	77.76554194465697	9	9	66.81522864214843	83.4536345316416	0	1
3445	Programming	87.55535946199525	6	6	82.68511982348518	25.249012625038038	0	1
6732	Programming	52.05788264903045	4	7	87.78877459435984	77.46068213449671	1	1
6051	Health	89.82320896224735	3	9	98.80940203459619	86.62674576752957	1	1
2703	Business	9.804022752747363	19	4	67.42581745573959	17.643268836767845	0	0
8304	Health	73.85877297059902	14	6	78.92565931424556	26.13957457825551	1	1
5472	Health	35.19426954429601	14	6	62.08311784622806	81.31371022768445	1	1
5698	Business	71.5590822928964	13	10	73.36910002916693	34.45719541957857	0	1
833	Business	37.00882659243274	13	9	66.93940543776253	89.83911360076262	0	1
4040	Arts	66.45192809574596	3	1	94.3512886712927	16.20570641193424	0	0
3726	Programming	13.657527972960859	14	6	94.35750177504607	19.721520395966596	1	0
4372	Science	45.61171908570873	8	0	61.33215139058011	29.979409430010794	1	0
7804	Science	54.91263705739459	3	7	51.58260512417773	63.408236182328196	0	0
3370	Health	74.05735890504091	16	0	64.51124028385777	8.233648084541045	0	0
2211	Business	38.21789916492604	1	9	61.92997580684706	34.794397019765796	1	0
3680	Business	62.9599813099416	1	10	76.27589566315379	67.01268872155491	1	1
4243	Business	31.232766714877908	16	3	96.76804787143928	14.082578283027193	0	0
3557	Business	63.76607597418282	9	0	60.55430681634779	97.44317972311522	1	0
6924	Programming	56.707498531735695	12	6	90.62560597640481	3.029335718660453	1	1
604	Science	34.76373941023173	14	1	78.1209202716488	29.44101857151117	0	0
2362	Health	42.41995043361388	0	10	82.67611073203136	16.212992208671785	1	0
3502	Arts	2.3841895841651097	4	2	78.42543848672656	52.805012226072854	1	0
6736	Science	85.75689181495154	10	4	82.28998022137253	1.9022833155434737	0	1
4192	Science	25.165362676767632	4	0	81.8031099983472	53.03993948206773	1	0
3543	Science	4.7180509042787655	12	2	56.16058096183178	79.74519440782282	1	0
1586	Science	21.779391388194718	0	9	93.96287695808634	17.527725877071532	0	0
2541	Business	23.416530903677348	15	8	55.30602961797027	67.84046180265693	0	1
2139	Health	35.63630772802537	12	6	88.35793650705978	4.523152530115693	0	1
7117	Programming	25.277765864936203	8	5	73.01385676056731	13.757350023214244	0	1
3326	Programming	30.506128136344536	10	10	58.13271341924113	30.854374794625915	0	0
4713	Business	11.998623675753059	3	4	51.610786512002534	68.53144228909413	1	0
798	Business	98.28258873786335	14	2	77.23528514338645	79.91886918125005	1	1
3852	Business	46.57237149300545	2	5	78.93911027366318	89.62692518557557	0	1
2610	Programming	69.86843459109541	1	9	69.42667203780638	78.40439829445484	1	0
2904	Health	21.063035277052673	10	1	98.93081065621105	93.53072098979855	0	1
3161	Programming	69.70521873053829	18	10	99.95811501636463	77.84492091546666	1	1
7067	Programming	18.370042049497158	7	4	90.61659425116983	65.35088762646616	1	1
3433	Science	21.567178028206847	15	0	75.38559423558159	62.702870853061754	1	1
956	Programming	86.86810927242043	7	4	90.96422745710689	34.57348559212631	0	1
1912	Business	33.60599890074551	2	5	74.90526084591235	25.242134971167275	1	0
4803	Programming	86.19984454462124	11	10	62.958968435366145	14.221221306296917	0	0
6855	Programming	2.5490844762645315	15	6	89.39492096199649	36.17138434299733	0	0
6148	Business	68.4719650206386	8	7	77.594519525571	0.7190463265145941	1	1
2536	Health	35.89084042234531	0	9	92.33142623762288	16.026777093469047	0	0
7059	Health	70.7847939865248	20	0	85.64847808233063	98.1546405736245	0	1
223	Arts	7.099190543954456	16	9	90.07839121455245	95.1825803400991	1	1
6726	Arts	96.3483512791031	5	3	66.42373548752326	98.2210817372302	0	0
6940	Business	19.50404394788065	12	0	88.34918141110643	19.971779176901595	1	0
3584	Health	19.08251025563345	1	6	92.2271029490019	32.18239969004919	1	0
4168	Arts	40.45582772217287	0	0	98.16168925330885	71.03862050273135	1	0
5833	Programming	69.22656594072632	16	6	67.255535699437	71.8674344914115	1	1
523	Science	68.134127652128	5	0	91.99895935061318	85.5093390450891	1	0
1658	Arts	34.96135657350801	13	10	71.2314922887944	61.592626574163454	0	1
6060	Health	82.91712786198171	2	5	54.596665596687885	61.1636357304159	0	0
2284	Programming	38.63930479954257	5	6	50.52958995207678	18.760402325549986	1	0
5662	Science	30.75852115531092	16	4	97.96813866339731	88.48795362927628	0	1
3887	Science	72.04691304793153	9	6	81.42264208669305	43.02153787830411	1	1
1093	Business	2.380952850499234	14	2	58.04017267238899	55.60814288298101	1	0
5717	Health	78.57865150189954	15	2	60.52164984466133	78.38370915413032	1	0
4548	Arts	12.987048525904811	10	8	98.88935212046646	85.06319325688926	1	1
7521	Programming	66.09191186636885	11	7	83.02157545801316	59.097072097621826	1	1
5562	Health	26.60538342709484	3	6	63.39624075702644	49.776743570761575	0	0
1110	Arts	87.4820020464818	2	8	57.39392612639841	65.27105852626278	1	0
1035	Science	6.7951234079249625	11	9	86.74270813292026	93.84903423680461	0	1
2237	Science	51.33219168781808	16	9	83.65650167813526	78.2658247295111	1	1
8107	Arts	96.41299734428858	19	5	71.61035024385846	2.1963776142642666	0	1
5721	Health	97.86721054624411	13	6	99.4612606323992	52.50272835056582	1	1
1690	Health	86.23987330949335	7	1	64.04168514614432	66.03234674133117	1	0
8483	Science	25.938918271374728	12	2	54.53364179306517	56.01128456006358	0	1
2341	Arts	70.1233298959528	7	0	60.524197362682976	95.55665751697674	1	0
7084	Business	30.487151117324174	4	10	50.96045008192801	90.92613946681003	0	0
1161	Programming	43.748704977805296	17	7	63.4737169980795	14.442898439118279	1	0
7550	Health	36.10221429049893	10	9	53.16221207135088	88.75355612101644	0	1
3425	Arts	61.34728485594795	8	6	62.15508178158802	52.813912605025784	1	0
4460	Science	71.85197153213511	14	4	63.540440158740786	30.949948389720493	0	0
33	Science	19.174383108159454	18	3	72.5400640115468	50.152977038300904	1	0
1571	Science	6.33932570124625	5	3	91.66827761583059	8.647998783146615	0	0
8999	Arts	65.68065251746228	5	6	96.74771134938428	46.8502330343635	1	0
1212	Arts	26.53601117190316	18	1	69.06431323729844	79.48989106144786	0	0
747	Arts	41.685100195554426	3	6	62.70521131785422	58.371998817007984	1	0
8106	Science	36.25777703948185	4	8	89.33815543701878	92.47692713185036	1	1
7290	Business	25.091896909326273	0	10	70.08812739724146	2.9086129789233306	0	0
2131	Business	51.011405440750515	14	8	92.60794966973921	13.261803673492823	0	1
4072	Health	19.530138377767752	11	4	63.834617174477515	13.739350108707516	0	0
2113	Programming	73.49777629020991	12	0	52.09296743695807	9.596961734041576	1	0
1546	Programming	88.4516204011883	11	2	54.759279620930435	9.391902938629993	1	0
4438	Health	90.4523710660309	11	10	85.78290935928084	97.72076203237124	0	1
5129	Business	59.361033033367114	1	8	73.58946905603979	84.58191807713563	0	1
3403	Programming	90.19538610783762	1	10	53.317699552551375	60.76519412941468	1	0
5547	Business	6.78466809460294	5	0	64.16930576462909	93.23646344698861	0	0
1469	Programming	43.07523899819655	7	9	67.2458535656989	38.46342580231648	0	0
4707	Programming	85.77363334489559	11	10	68.3385141450475	37.47522074141559	1	0
136	Arts	79.13977481303337	1	0	63.6887817594145	95.4878362284188	1	0
7009	Business	32.20354172524242	18	1	83.34549459668133	83.97795639430137	0	1
3935	Business	53.70072965612316	8	10	76.70280344386981	62.46549341689715	0	1
7982	Health	50.88897176470017	1	6	60.513674205217626	85.52428128234611	0	0
6090	Science	67.15546468075704	11	9	59.1508157844581	12.874568927064367	1	0
1187	Programming	16.69507969149243	2	1	96.50859311376257	37.48410665384486	0	0
7297	Science	22.27224621106432	3	7	56.449422951282884	65.85057573382966	1	0
1360	Health	56.14771103303118	4	2	97.67712180886255	50.00392260206144	1	0
6964	Business	32.212770797288336	6	2	52.892885772672585	46.73036211404696	0	0
6183	Science	72.73850235303998	19	8	68.4424309861374	34.9899096842022	1	0
7847	Programming	69.15127378776393	1	0	57.38375593046888	46.676537165404206	1	0
6030	Science	55.99634800355698	4	2	68.51084879471058	92.0491907900272	1	0
375	Programming	26.006014661787695	4	9	96.0510933679202	57.962950530089216	0	0
5013	Business	71.69803121282825	3	5	93.50918429862006	98.67206290471721	0	1
4597	Arts	3.1937940189076333	7	6	81.2364237157065	45.76266024613924	1	0
3199	Programming	90.54291880084747	20	10	92.57060993483896	61.77118237859395	1	1
8162	Business	52.99240320348819	6	2	66.08715991759357	63.98072028893949	1	0
4972	Programming	47.904552868474404	3	7	73.8118941675695	30.113490001700306	0	0
4404	Science	65.06879655156878	4	9	54.63202114770669	24.68901233910279	0	0
855	Science	23.535621046119843	13	7	65.95346631864358	12.871751953450516	0	0
1965	Science	32.9672057892122	18	6	66.59047287847707	86.49341403702817	1	1
7793	Business	77.83554324293655	17	3	89.98185636652948	63.80228763799709	0	1
2477	Programming	20.861020741340617	4	10	59.415841256702606	48.04383822248436	1	0
1852	Programming	52.24625463325402	2	5	54.10227768314904	17.05757313896441	0	0
7755	Arts	46.33399755276247	1	6	84.78719357808538	55.98589200933323	1	0
1787	Business	85.46412488602553	17	9	92.36455505146895	7.154918539911604	0	1
5971	Programming	10.072182312397057	19	2	77.52958551242173	40.021689149815444	1	0
4480	Arts	8.322355539824642	6	8	57.66184436299625	50.914432595716654	0	0
6079	Business	44.69464778987652	3	9	58.13201431860472	61.8906924126166	0	0
953	Science	1.0240505090167604	19	3	52.08201757680109	79.7950987188075	0	0
4550	Science	49.85098364899112	19	9	57.86574841149875	52.343687742426056	1	0
8242	Science	69.50725968361769	5	7	74.13661952954551	68.49065389609004	1	1
1726	Programming	8.434270934726083	20	8	82.97435682776755	78.41839881168498	1	1
3936	Business	29.936727098216064	0	6	74.63687372098514	32.25897425071918	1	0
2998	Arts	52.370063633457065	6	2	64.84645261174494	65.49075480347008	1	0
3966	Health	69.12926923550408	19	7	89.36697007312242	31.341410724135187	1	1
2147	Business	72.81357056452143	7	10	56.02293082394043	0.4849013209555886	1	0
2555	Science	21.243862658386526	7	5	60.95107986548337	55.626429484670346	0	0
3976	Business	86.37803087701582	10	2	75.23796524397294	62.826862404460385	1	1
3461	Business	37.46272782658644	8	7	88.76378600604471	68.36785448014184	0	1
2605	Science	99.520781609812	11	5	56.29726488921377	10.584611197250393	1	0
3328	Health	4.688134180805414	12	6	50.63942688677721	7.29955992271295	0	0
4800	Programming	39.32838401134433	6	5	70.37571371391715	23.32659471736519	0	1
878	Business	13.603875995925776	2	0	85.76017554423841	69.92444881805015	0	0
5480	Health	29.224850438916413	5	8	93.00085350055532	74.86727892752474	0	1
8189	Programming	5.875195739420622	12	9	54.05218719047259	18.57604694290179	0	0
8584	Business	66.83976312587345	3	7	62.046183047377006	63.69465151221421	0	0
3366	Arts	56.70275784745961	18	2	65.93696944601898	38.23846623687701	1	0
2027	Programming	57.48557905783604	19	8	53.727621992427146	75.78393169976445	0	1
1647	Business	34.884293686184876	13	7	67.32736282179224	42.79233868642691	1	0
7263	Business	36.00127403378205	3	3	59.99992400593885	87.92336472293508	0	0
3818	Science	66.39270912821212	19	4	90.52732278523695	13.346138488702108	0	1
888	Health	63.54570952162278	9	10	68.47277810773005	73.32825440512677	1	1
2096	Arts	15.455673653618714	15	7	61.207904719610134	91.4096136095232	0	0
6074	Programming	34.27176038648157	16	9	81.0215641057382	73.08023317788475	0	1
7651	Programming	28.584204975885942	3	4	72.87455122667146	47.06986554928931	0	0
2867	Arts	10.873366262044357	1	6	95.80149800928751	85.42256362642372	1	0
3164	Programming	25.755619092505164	10	7	56.700947072735204	94.26317739377791	0	1
7878	Business	87.16257442085534	17	7	73.29569302587942	57.234741382329766	0	1
4518	Business	28.67984268179997	15	8	59.62529665731687	65.25289224491416	0	1
6210	Health	73.58727569034468	4	3	58.847795535642184	65.77129270708777	0	0
7562	Arts	54.60201318437464	20	8	99.64722601157558	13.66731383590658	1	1
4705	Business	43.24072408096467	4	6	82.56833537780065	98.95800967464425	1	1
5594	Arts	63.135405135277	7	9	94.4502423035548	83.83346857415752	0	1
6158	Science	19.086786458426893	16	4	72.39031068231658	72.4821419883509	1	1
467	Business	3.364534940595134	11	9	97.8173133295045	55.04510697401906	1	0
4900	Business	15.760472188471958	7	1	98.7846701167004	12.406016385025842	1	0
2508	Science	51.32285773339276	3	4	59.51029907864537	26.47685455048806	1	0
670	Programming	7.656822771151625	17	2	98.50498622032522	75.12803240918929	0	0
5623	Business	95.28964878059217	11	9	76.88185110642877	19.73899790845938	1	1
8859	Arts	21.808325258532832	16	4	60.391865456317944	41.69042473729109	1	0
4995	Business	75.56813043514884	11	2	52.20336972961378	90.55797753564362	0	0
5964	Programming	93.84387955802363	3	8	70.88375726393006	25.73337201392044	1	0
7368	Programming	33.57721887319005	4	6	77.72047970865245	27.978791255838487	0	0
3107	Science	43.61176890070872	12	1	64.92352553712801	2.098537189847638	1	0
2236	Business	20.684024498361516	8	2	74.66915857045126	85.06050869143863	1	1
4541	Arts	41.47552251078176	9	2	98.16126431641888	93.08092819140158	1	1
8448	Health	43.38119478586943	14	10	71.3138417848779	97.74918560280335	1	0
8387	Science	90.86480896980493	4	5	57.86066729750864	78.21030014247621	1	1
3203	Arts	49.85653604318905	7	2	97.37379683296511	74.019917910108	0	1
3105	Science	83.1881136951517	10	5	82.42316413823848	91.20397367289443	0	1
6915	Health	28.87846041328989	9	1	61.970285365467	5.785745212701022	0	0
5503	Science	75.56677048950871	11	2	54.8275415990536	0.9531045923136694	0	0
2610	Programming	69.86843459109541	1	9	69.42667203780638	78.40439829445484	1	0
4918	Health	28.029850771910077	1	2	96.63876038251848	24.792316458470697	1	0
270	Science	14.286040206308677	1	8	95.13376469698396	40.18595085224855	1	0
1218	Business	60.99548524546488	8	6	97.46880028472054	58.843085178104836	1	1
1004	Science	24.36478510204749	8	8	60.267087375581944	19.36487035691934	1	0
7441	Science	70.08266515094644	16	6	77.81018138455502	75.43027056034222	0	1
121	Business	49.78535324063061	19	7	58.62974657963137	70.83359801659766	0	1
6270	Health	91.37670205031718	19	4	51.738313772261925	68.0363578287358	1	1
1236	Health	51.46259398875295	9	7	52.77942333943946	60.86260151683957	0	1
5528	Arts	49.33587181390963	8	10	61.30387536611187	73.35693162007988	1	1
1848	Business	27.98321713272465	19	5	63.936777981227685	73.79380219353709	0	1
5176	Health	7.359289557684666	10	2	78.41508482711347	63.67069548707419	0	0
4777	Science	72.46346289277813	20	0	72.74954894913674	66.82974123270968	1	1
1021	Programming	21.520969732423822	13	5	74.81122072612321	26.667553695059844	1	1
6196	Programming	81.42784591910022	17	10	85.79459143219853	67.55036423379481	1	1
4297	Health	85.90117990047776	6	1	60.53134585264806	12.397914884798345	0	0
8524	Health	85.38266155169957	6	2	85.19738383113815	82.1301435919741	1	0
1005	Health	73.32095074860634	13	3	67.64123615335464	36.02713852698491	1	0
5919	Health	36.25287770171995	19	10	62.60299700636671	19.874171297620123	0	0
58	Business	1.9217187854730142	7	4	91.49015723647837	38.71640582061018	0	0
3905	Programming	28.110409390826657	10	6	71.18256722263969	21.78448542526594	0	1
2804	Programming	49.04914481630739	2	2	80.75608183019196	10.092991582642874	1	0
6308	Business	69.77252836077575	10	2	52.87668723780644	8.973760106596862	1	0
4019	Business	16.192226378708046	7	8	98.66272479018087	23.552102423560704	1	0
8423	Science	29.816809256188986	15	9	63.396191451441986	75.09734575641694	1	1
712	Health	11.36140275688173	2	0	78.01928270930517	48.16312612509396	1	0
3075	Science	78.94525790828213	3	6	95.51521921351046	4.176160812703489	1	0
1364	Arts	14.488805944105808	0	8	84.01669758790895	68.2244361432449	1	0
4838	Science	96.0236037584888	7	1	83.45535664037044	90.65792399451804	0	1
815	Business	45.8729154800601	16	3	98.54307544383784	84.60339714897869	0	1
3859	Health	1.2430040579405777	15	10	53.9376573886721	97.72893436293565	1	0
2888	Programming	26.557658598189352	2	8	78.90877951144913	63.149284447244256	0	1
3108	Arts	41.54232954759268	7	2	59.47520889482437	93.94135862944825	0	0
4608	Science	30.31212682440958	5	10	92.44153490420376	87.25417820294018	1	1
3347	Programming	70.88772515345038	13	10	50.94685505466695	75.1318009698282	1	1
2826	Arts	40.35131124984015	1	9	62.683529212804544	69.37733132741121	1	0
7935	Business	42.49140354238396	20	4	66.09153387832541	48.49334067002917	1	0
8479	Arts	24.467109382949324	4	6	92.27892497254334	18.315841143884015	0	0
986	Arts	40.82717312955555	9	6	52.91886419768332	83.95808315811519	0	1
3344	Science	62.40760289298345	19	3	58.7457635877245	29.194039994436714	0	0
4125	Programming	14.051825162547905	3	10	80.112218891365	34.26360865510676	1	0
1502	Business	6.947243667143262	4	9	86.06362363015504	70.05031694297048	1	0
3615	Arts	1.8726684961527909	9	3	96.85444102014952	28.287398929063468	1	0
4677	Arts	97.37912863188792	15	2	83.3898986963475	76.73953844389303	1	1
8424	Business	13.823134380134883	4	3	73.27231567850811	86.77235447984773	0	1
1137	Business	51.345350258273086	7	10	93.01365392641061	79.24670005431112	1	1
655	Health	34.25866918451445	14	0	99.95634445787486	36.10154036157221	0	0
3054	Health	70.97225993528463	19	5	72.07714327248618	25.07099472414258	1	1
8511	Programming	76.21145437355777	11	4	74.87492497418889	61.72108582919306	1	1
190	Arts	54.52048843814818	18	6	78.73648437652814	84.08269795865702	1	1
295	Science	65.42804376384328	3	3	85.7005771638367	6.196826550166357	1	0
8188	Business	88.82705787072024	18	2	60.93398997491799	99.74404287563509	1	0
3915	Science	56.440394933662915	6	8	53.90396987249625	28.934260625453945	0	0
4520	Arts	77.443097975939	15	3	63.923065310894586	23.07400773206324	0	0
1854	Programming	56.86580540231319	17	3	50.56529154467947	86.24566460622339	1	0
4789	Science	84.86858824330767	16	10	53.228539900042186	90.50876760929863	1	1
6453	Business	41.385601734375335	19	6	94.27247925977125	18.699935553083556	1	1
3032	Science	16.803363392023645	20	10	96.99370663830518	49.475586274632164	0	0
3308	Science	25.899790927963682	15	0	67.18610922929608	26.71025994090208	0	0
3715	Programming	29.16952041693356	12	0	81.20210739222414	64.08146072424378	0	1
8991	Arts	39.42991910352223	15	6	73.53522910899507	70.68504385498649	1	0
7495	Science	55.75074655497052	15	8	58.83026947522255	89.5277694348135	1	1
7230	Business	7.244442259953706	15	6	82.95514717422404	57.89904363468589	0	0
1286	Programming	95.72465238849689	14	2	62.89131237724289	81.65225494036517	1	0
2321	Business	18.738787787906936	19	0	84.23676027561498	63.41198218651832	0	0
793	Science	4.066089738828502	2	4	77.96169361644472	34.41756128360647	0	0
3718	Health	85.6931095148998	19	2	51.7157867250849	50.07283518093051	0	0
8368	Science	42.16310125614806	18	5	63.04742875124738	33.46716291269968	1	1
7614	Arts	74.24234180219405	5	5	52.42544235254968	96.76311587593183	1	0
6237	Science	84.19578903314655	0	4	89.11003735530448	81.00000343736475	0	1
3864	Programming	61.24195668410786	9	9	89.76387704927525	27.65434095807391	0	1
7238	Programming	55.903486482026814	1	10	90.50881779072017	13.242595299475635	1	0
2456	Health	5.710736062065131	18	2	75.20394191687045	28.326634091681456	0	0
2333	Science	46.903904771544624	14	5	69.26550249057462	45.40611460307561	1	0
4980	Business	14.664733284851781	1	5	50.589994822063225	88.71455421972362	1	0
2181	Health	20.963865915422332	12	1	73.92523408828546	6.713995954482033	1	0
7959	Science	98.50172809413944	11	0	96.34751857311252	64.7068341587443	1	1
8380	Arts	11.091258771276436	0	3	72.09336663358059	57.39922930306103	1	1
5347	Health	60.80313795930729	6	6	55.40896487535174	16.539615744149216	0	0
3721	Arts	36.71805170679394	19	7	85.28568426629894	38.74276696902895	0	1
783	Programming	53.45109664993536	12	10	74.14129305876442	46.463585177670396	0	1
2075	Science	45.57625415616718	0	2	76.80975670718098	51.53773777696403	0	0
4628	Business	18.53641002450725	17	6	86.44331762389562	48.22408713920504	1	0
668	Programming	57.263595956714624	19	5	75.99025736304955	61.60318962374175	0	1
8751	Health	42.961931522757894	0	10	98.41705121701531	35.98020051634754	0	0
8900	Arts	96.50387008823733	17	4	67.66053621589276	78.44584879981271	0	1
5545	Science	74.63296738998086	5	7	55.21120430943285	65.43483089809872	0	0
6639	Science	1.9149891435267379	14	1	52.77787479042815	18.21559042226354	0	0
6591	Business	97.79462767539172	9	0	58.66969174448105	65.01359770018387	0	0
7208	Programming	93.62985781154491	11	3	96.91355176750082	92.1019855826436	1	1
7798	Health	99.98070926924635	14	3	58.792384226380996	89.60213292888372	0	0
6379	Business	54.2870218881318	4	2	73.1051511237017	0.7729922738990314	1	0
7684	Business	50.89976275524697	0	1	69.67654729947171	99.1537186462786	0	0
5859	Arts	36.6464838615221	10	1	91.38965762055268	62.410302373079915	1	1
7341	Science	23.883985388705028	3	8	87.51577671649989	26.691839328168754	0	0
8373	Health	67.4018482677936	10	4	80.01047590653855	0.9508440626230019	1	1
8703	Science	90.855464380136	0	9	57.20961495378501	75.42320915582748	0	1
7954	Arts	64.39438728347596	9	2	85.54381842311992	13.056606645360935	0	0
3400	Science	30.383220300132052	4	8	68.0281715513615	38.85220003458354	0	0
1339	Science	65.51629969296427	18	1	89.87155734632151	35.033235038796995	1	0
5812	Health	35.052100744773185	8	7	73.33002388560038	1.9310685553388662	1	1
5714	Programming	34.61691971078935	13	9	62.07337269466958	84.5671846381728	1	1
2132	Programming	75.05543919481728	19	7	87.79915721503173	10.777687452967665	0	1
3005	Business	43.31675016479944	14	9	95.02702898729316	36.442447749468975	0	1
8929	Science	5.4324648792914125	5	0	72.51707929309258	43.54216577161356	0	1
982	Science	79.71221523693524	10	0	57.40192150229717	29.041510353615596	0	0
7657	Science	80.57173980934988	12	10	70.31398956057285	1.0444781667369507	1	1
3602	Health	22.179444497303678	13	2	60.38741198479429	97.44618166227372	0	0
1968	Programming	41.086170612714554	20	6	51.51189625812224	10.970674697135841	0	0
3939	Arts	21.739136049240372	10	8	84.93200190715197	41.1758481765663	1	1
1947	Arts	86.35314287101906	18	5	84.20341886982192	73.06455492028132	0	1
6888	Programming	77.27844649162833	5	1	85.59805869418847	49.09712976295301	0	0
302	Health	40.42677325147787	18	0	70.0441411829526	7.500231202534479	1	0
3215	Health	97.5848918903221	14	10	91.68138612375739	44.98794973126158	0	1
1225	Arts	45.54136532746503	15	8	97.5335679031426	1.6981025390197413	0	1
5938	Science	23.078251499775927	0	6	63.85870635074123	24.482085016718724	0	0
2082	Programming	77.3106376447678	19	6	80.42839952450788	29.6338566654224	0	1
823	Business	28.042802416624568	6	9	50.08029736198224	84.81359982246404	0	1
185	Business	94.63169698383763	18	8	90.5247155768545	38.12463629372074	0	1
5465	Science	81.25591157486772	7	5	57.26835604485689	61.60344716189553	1	1
546	Health	43.1634223486315	13	7	81.25351456886247	80.87460868985846	0	1
8775	Programming	68.23364600268646	17	2	61.59828793203461	55.924171922006494	0	1
2533	Health	18.08830217732518	2	5	93.11329722027577	71.08503823423064	1	0
2458	Programming	16.665833439711008	10	10	54.43518669414554	82.85294404501118	1	0
8690	Science	59.223045475104634	18	3	63.9677277466987	23.530680977434216	1	1
383	Programming	45.510291694765996	7	2	67.74116900216632	31.178435587324604	1	0
7902	Programming	93.24706576206623	19	2	83.33551579571025	43.790658589070716	1	0
4244	Health	92.62888826036013	20	10	72.42351709129548	95.78426789773089	0	1
7537	Science	6.546884191642454	6	8	51.661134164275325	11.361403974255612	0	0
942	Health	41.415514415283575	2	9	83.77257717508168	18.62005991262423	1	0
2711	Science	93.67848720777917	7	8	75.58634737599941	72.78682932672285	0	1
7552	Science	91.63615614295297	6	3	62.155751454421406	37.67928930583959	0	0
427	Programming	28.8263146590662	15	7	55.12269230905639	48.290924080448214	0	0
1666	Health	92.09950162135311	6	2	94.78243192537285	92.87314157513528	0	1
8575	Science	7.000425354663535	7	6	62.826138986209244	60.501868411050474	0	1
3151	Programming	3.8344881897296297	4	8	57.41162315424759	7.840834223625981	0	0
4184	Science	11.943595077256798	8	1	65.57710892191231	38.610705914391495	1	0
839	Arts	45.36891385511053	18	2	51.53492872992759	25.8481355722039	1	0
2780	Science	39.325920388143686	10	1	72.53344062655935	52.42758268272083	0	0
6324	Science	92.84549569851738	20	10	69.18213599606145	36.26291750370143	0	0
1393	Health	54.661301164623	7	2	53.49287143184433	93.79289547711916	1	0
6162	Science	42.250338237430675	1	6	60.87443672578813	62.60572037476197	0	0
4978	Health	43.52536322854688	0	4	97.66940660011758	62.02359428794699	1	1
8710	Business	32.09495506812422	5	10	75.99041791098041	30.29948563871756	0	1
2491	Arts	4.886052254028991	5	0	56.68928866052952	59.5363560118582	0	0
6986	Business	86.21212737942038	2	0	72.31521615970922	52.78590739002429	0	0
1624	Programming	14.559696819879349	7	8	73.96674091617159	42.08271090069928	0	0
4999	Science	88.06231371617521	9	8	58.37986575573781	29.949789040732888	1	0
3283	Programming	46.45675390721523	17	10	67.19890960819237	52.670757712949204	1	0
5895	Arts	56.48687473517668	4	1	96.60953336268068	69.64960796411476	1	0
5923	Programming	99.76738349917188	5	3	86.65910640610889	54.815045468018084	0	0
8829	Science	1.0326857666881673	19	9	64.39979368390121	65.72446464869294	0	1
6009	Health	5.547073190679908	18	2	96.98781626625652	78.12172004230678	0	0
4377	Business	95.36457628805078	4	3	63.105938355087545	93.4463175307368	1	0
6248	Science	93.41380640280822	8	8	92.80755008021698	79.89101833400933	1	1
2620	Health	2.4811586273737705	8	5	80.24181776028249	85.11187907758864	0	1
1860	Programming	37.026041243037916	0	7	73.47449157238549	38.08021053976014	1	0
4343	Health	63.142340946473254	16	0	99.2901266776552	23.984777244844715	0	0
8629	Health	28.364643568273795	3	9	79.61122633856763	46.544750713967254	1	1
2415	Arts	41.2502129826436	18	8	58.81874873000367	23.60202931724992	0	0
1899	Business	75.4162969361109	4	1	61.29105382497728	75.97321357339466	0	0
2677	Health	50.87357092873877	0	10	92.12496750532026	78.35810999895845	1	1
933	Business	60.833691189198	0	0	87.62430299378711	84.6107511087226	1	0
1044	Programming	56.72019348424569	2	4	75.99580735728645	89.86739040438026	1	1
3488	Programming	47.58000282024039	18	8	72.87054645385226	32.218290424717026	1	1
6517	Science	79.64088059551985	18	3	54.50075747734446	24.3985945550391	0	0
2389	Business	8.154899192123798	20	3	61.61767075436488	66.8822006093893	0	0
7271	Science	83.28275747910288	6	10	87.21333873182019	8.714918299411911	1	1
2890	Arts	58.73632102642155	2	2	89.74876496052258	76.5592064312589	1	0
1794	Arts	59.599526037487934	16	5	81.782055315984	66.21922742835204	1	1
2062	Health	73.71421699191797	17	5	75.6091206556224	32.572504006487776	0	1
5820	Programming	8.419457257151185	11	5	70.55247974089315	83.76137039750985	0	1
1955	Science	60.50718387392835	5	2	79.3870743972646	51.374817795665265	1	0
8537	Business	55.418741329470386	12	6	73.59767721998556	87.54036461334434	0	1
4645	Arts	22.937749613505286	15	8	92.1759778854109	29.680292128510466	0	1
536	Health	54.20053985394165	13	5	55.016521380859736	18.560554577562204	0	0
5725	Health	87.52580314969524	11	5	69.67679388097585	70.55974857013571	0	1
192	Health	48.533359024198944	18	5	71.57957984582379	86.95059005229065	0	1
6570	Science	66.0254083449068	18	3	51.15485616533144	85.068587232476	1	0
4913	Health	29.602517264577365	5	6	71.18654682276043	41.24088007616159	0	0
6444	Health	11.87611594822061	5	8	89.18553176454036	68.33439854989096	0	0
2926	Arts	24.879470688174276	5	10	56.63650706856033	56.54332684521084	0	0
2070	Arts	70.16492335376364	12	9	73.47025461987818	91.5887627858678	1	1
2353	Science	46.607812374731246	5	4	59.97034905480587	26.15474558028662	1	0
4587	Programming	51.41527979978464	5	1	79.59286193265338	59.1787997704907	1	0
6280	Arts	89.44082254093321	0	7	50.26388911374337	56.19172545905672	0	0
1795	Health	73.89170997955873	10	8	75.30391300589176	6.955233963957797	0	1
7473	Business	34.09207410314171	18	1	62.29494553400827	16.228272858528946	0	0
2710	Science	37.17969698067409	17	5	52.70713307245414	97.59353468498946	1	1
1424	Arts	53.43480817647821	10	8	52.36181859316313	67.03322636657936	1	1
3068	Business	55.06378199232579	12	7	93.89200904617186	47.28359552955891	0	1
4842	Arts	21.85735933542872	19	8	88.59125279652329	60.44545290857039	1	1
1625	Programming	51.17023403106102	19	1	54.69083855720926	51.52615318197965	0	0
8654	Arts	30.474264957793174	16	6	91.9292266892084	98.02515720532958	0	1
5362	Science	15.793758312059888	17	3	76.14104970103426	54.93256690120225	0	0
8989	Arts	60.565332154595794	0	2	68.80264756039332	23.963443024434294	1	0
4188	Business	77.14949220959687	13	10	83.442821138803	99.1502833649966	0	1
7851	Science	77.54072861564246	1	3	70.44715133330672	89.07793351906867	1	0
7190	Programming	66.30008587882269	7	7	97.7793566497256	47.28874144830637	0	1
8945	Programming	34.752652151105366	1	0	57.00335211056031	25.864108389371165	0	1
3211	Health	86.34632449818291	14	6	56.39808760011774	79.3436544114628	1	1
5835	Arts	96.59694656092167	0	5	67.18405943002901	20.69035169296971	0	0
5819	Arts	52.32234692872301	2	5	88.95906434659852	30.967718013612355	1	0
6816	Health	12.810658479579432	14	10	97.5969446846255	81.68474040150763	0	1
7163	Science	96.19631813285267	13	9	58.41821816331104	35.06621295462591	0	0
3249	Arts	45.37443162871423	1	3	50.005118626292344	19.914580799419024	0	0
2975	Arts	52.40872815713186	12	3	70.16434920730339	38.87424867526143	1	0
8792	Programming	67.08727896109939	15	4	88.58612028090555	23.986224997704475	1	1
7717	Arts	92.13298789272312	19	2	71.8580756385224	29.187756938163687	0	0
7832	Business	19.372443441571985	15	1	70.61250617982836	37.582132382649846	1	0
3254	Programming	33.037337473973004	11	3	75.97600231172993	31.173853264171825	0	0
1037	Business	16.608441652893887	6	6	88.45165493933794	17.626684698929694	1	0
957	Health	24.127294171587447	14	0	62.646958446224495	98.1166649655379	0	0
3024	Science	72.0260106369471	10	6	91.10581171550044	7.942065385438779	0	1
6374	Science	58.672617942075426	3	10	57.83211893045075	2.599300934325288	0	0
8297	Programming	83.80814372970167	10	4	64.88401718389125	96.27051146089094	0	0
3696	Health	52.98513741608216	14	10	87.74499200360506	82.19050234502541	1	1
2176	Health	65.4685734974393	16	6	60.864918042447684	44.53473400234008	1	0
7330	Programming	5.926952462268978	3	1	65.54834878915716	2.6046914380213226	0	0
218	Science	65.33652824855493	10	7	78.58857875838258	65.9607988927579	1	1
6493	Business	87.75885918969198	16	5	57.273249065475966	99.27242428910242	1	1
3168	Arts	13.527901412627406	15	2	75.32724883922963	2.6949910868230287	0	0
5846	Health	42.013407911398374	4	2	94.46058192328042	78.15488889399258	1	0
135	Arts	30.45950092764073	5	6	65.61074783912518	16.498813204480957	0	0
6916	Arts	2.9681109610307597	0	7	71.23510958433337	7.989761189475364	0	0
3834	Arts	64.50754653736449	0	1	77.03837191181296	90.11579922010881	1	0
3080	Health	5.0082946085021405	13	8	69.41346191967044	32.13523148080114	1	0
699	Business	4.167451554288148	9	3	73.12445823253532	33.415689260861626	0	0
8328	Science	96.0994801912396	18	8	68.71003711235724	72.94918141320399	1	0
8923	Science	98.00051314731128	0	2	79.8382337085036	94.87387748275702	0	0
6997	Arts	35.89381565552475	8	0	80.92849226850878	63.41793526924536	0	1
4198	Arts	93.36329230814087	9	4	50.33681251749019	64.12700519917134	1	1
7086	Programming	16.015029075404406	14	1	60.87910914169853	47.932118318889124	0	0
3902	Business	30.72248404259725	11	9	56.86971440562705	11.411260843123205	1	0
7005	Business	59.050049990972305	7	9	76.37424206428093	2.786977137567026	0	1
4170	Business	38.92350193249209	4	6	64.91044348066876	81.49484196984022	0	0
11	Science	77.35125671374996	19	1	88.91644473175758	11.14322167472942	0	0
8002	Health	95.1984444835079	14	4	94.79631589275112	16.896961588122107	1	1
7783	Arts	71.84828437062897	19	7	81.87908355569022	79.73153048294542	1	1
8952	Arts	51.16446462934703	5	6	50.78983475013698	49.51120045694293	0	0
4286	Business	90.60372421543816	8	1	51.468623181240275	15.049196271239563	1	0
3884	Science	60.338543003849075	2	7	94.65433698455038	61.59272548355914	0	1
755	Arts	86.48565359581902	8	3	65.4613987716838	73.21498911633945	0	0
6093	Business	95.91107639517445	14	1	75.56864559020954	91.73907575248961	1	1
7209	Arts	59.02591453174419	8	5	72.76230534975676	53.159145673481035	1	1
4558	Health	71.30435872205383	7	7	72.5348871562764	8.313982792246987	0	1
637	Programming	3.070041721188262	2	10	72.25227888224623	6.279804075313356	0	0
6281	Business	18.02506978251075	14	8	86.80036435998343	65.254203211269	1	1
8233	Health	25.806557850792636	20	0	82.74167940525341	25.551782948199698	1	0
725	Programming	49.55498644345869	4	1	54.50766997571989	67.85528537218904	0	0
5831	Arts	37.49906496106532	14	4	85.73002941742163	46.245107549564764	0	1
2573	Programming	69.1083211717522	17	0	79.25424874599602	43.15995640893392	1	0
1443	Business	95.08759539672722	19	4	58.97577235003186	86.4102105457129	0	1
1168	Health	82.33619148432295	0	1	77.19015796591347	69.58636300542076	0	0
2802	Health	44.88209070602125	3	9	72.71450245385225	83.4837573038732	1	1
5444	Health	9.088692000620647	13	8	60.08157117771807	7.3813880977052	1	0
5331	Programming	65.83562490966527	6	3	85.02266712405557	84.07002585838589	0	1
984	Business	71.4887881586181	15	5	51.79168438838742	82.75924620556347	0	1
1370	Arts	80.62185428346655	6	3	75.96890173572184	0.4079432673824823	1	0
2469	Health	50.603690401647405	10	10	87.66640253804559	74.0269448197261	1	1
1404	Programming	68.08350702785982	10	4	94.91077968474724	58.751980936555206	1	1
5766	Business	17.818404640921663	17	9	69.21350734051336	74.71307905046626	0	0
4403	Science	16.007203278329627	8	0	78.86451118183224	87.25050847474908	1	0
4309	Arts	39.52317795188799	20	2	97.60490807214033	57.352377721191274	1	0
717	Business	40.6153720136745	3	4	68.78845594762637	82.93132356144774	1	0
1221	Business	71.85060255515883	1	2	88.08065723332516	19.453974962170438	0	0
8056	Business	83.16188506770891	8	6	68.41482603669357	64.51046426551534	0	1
3101	Arts	9.774664500208495	17	1	99.0316237610552	71.3740148203268	0	0
4112	Programming	88.09233277296137	9	4	99.51887171929148	16.85524007134277	1	1
4582	Arts	40.5306263465528	14	4	59.420569835056234	7.012554507734626	0	0
7308	Science	8.971139300559674	13	1	73.21393282694866	51.366121874808826	0	0
549	Programming	93.15245355340494	5	1	73.12906424506839	95.6426460013974	0	0
5194	Programming	83.22774918633068	13	3	53.84019885828515	38.51974088135323	1	0
6341	Business	73.32372051816132	13	0	78.27308566583491	37.189018105889375	1	0
7	Arts	50.64270589609316	16	8	68.24920340903205	95.57787661788561	1	1
3201	Programming	47.01363638781258	17	7	71.41442028725618	86.89591197249948	0	1
5084	Science	32.1400636627324	11	9	90.8389552712267	0.21185216793616624	0	1
3268	Science	69.68038857113453	2	10	82.72369940751169	7.050439553695387	1	0
2973	Programming	78.20204888669122	5	3	75.57932307766	26.608776335426676	0	0
4782	Health	83.39035256688665	13	3	63.049982765879534	12.368925780381401	0	0
4944	Business	47.83047738328633	13	10	60.67477347064283	45.63687848807443	1	0
6078	Business	73.15458056510803	8	8	73.7711926871844	34.005261083145754	0	1
6845	Science	2.911137255068798	6	5	55.318797171116664	87.27775552053801	1	0
3556	Health	18.52710266493073	0	8	75.1874630438344	67.4839191716105	1	0
2115	Business	82.20900310030855	11	2	64.33946298146752	12.66989542427891	0	0
3495	Business	25.283719270720653	6	3	71.66360259491489	10.68686597550419	0	0
2958	Business	99.3566544791751	12	4	93.37238015963409	61.245675592812695	0	1
3563	Science	21.783251335674954	18	1	55.482395236963185	37.85395476997311	1	0
5614	Programming	4.58923464871121	7	5	70.61346296501998	25.658836292339625	0	0
9	Arts	41.54653179898842	11	0	68.03777519860743	51.77548469597263	0	0
3352	Business	41.86354420213057	11	7	79.56003803210174	25.37158510000429	0	1
106	Health	76.08009238740186	9	5	57.606910215109586	53.15538416521448	0	0
2995	Programming	35.11162889079966	0	9	70.28237878241636	36.83956549472598	1	0
8267	Arts	3.2692357418140574	7	1	95.34212238524199	87.1863813762966	0	0
2354	Arts	89.19158901955213	3	0	76.21638167594655	16.95179933953416	1	0
920	Science	59.00044200226423	6	6	56.583626483636884	80.2266192076812	0	1
3814	Science	4.740513838394918	9	4	71.61335017567556	8.994619640338808	0	0
5417	Arts	71.96688346665636	13	3	75.3466903298597	79.58885541380134	1	1
2255	Business	84.57674899184697	18	10	53.377932565867255	3.8631231946042788	0	0
3239	Business	78.73508392336967	10	8	72.21287372168766	88.8710285872585	0	1
1601	Health	41.72968224428608	6	1	65.20206003687075	13.773493357267064	1	0
7068	Arts	80.81475586207088	17	7	66.80651782034282	85.11355482209932	0	1
7493	Arts	54.30912168960789	3	3	69.03969280311313	56.1654145365961	1	0
8687	Science	49.96403886906193	14	3	54.070262199488326	43.04763161943558	1	0
5019	Science	24.106149721112264	15	8	54.58424154778429	7.709825166440265	1	0
7884	Business	14.863883895170861	14	10	83.35793612312557	71.41731373855777	0	1
709	Programming	46.265811542334895	11	1	65.83235690128798	7.182200220581159	0	0
353	Programming	61.65575012278611	14	9	80.2046432790749	52.339537582991326	0	1
3486	Arts	45.16531640539358	9	8	57.42535164170155	14.598228748084951	0	0
8445	Programming	70.56130693666172	14	2	91.80291952090174	73.78861824162857	1	0
7350	Business	87.82189426642456	20	4	65.57350775866601	12.260183756106402	1	0
4610	Programming	71.7707414458405	6	9	59.816195625196926	12.108495120075203	1	0
8335	Science	38.53479226148665	7	6	58.599087300826874	99.30054563167882	1	0
4932	Arts	30.87614309049137	14	3	54.9695074024974	71.00804155028703	1	0
7333	Programming	47.37254495741151	18	1	89.24399562425681	14.906980383701463	0	0
7027	Arts	56.936759121704945	11	7	76.64991409458302	33.31654377683729	1	1
6087	Business	19.454970869466354	12	0	58.06397957115486	70.8867032577783	0	0
2209	Health	30.764908415513666	16	4	50.34854753947264	40.00528644410315	1	0
3875	Science	39.25514062122754	4	3	52.30353548687121	3.9323209425848993	0	0
616	Arts	3.414708317899577	16	8	73.90222972735242	33.15494346315487	1	0
1160	Health	80.50448859143674	11	2	92.60189488391467	45.574083625530605	0	0
2031	Programming	48.15749105594225	20	7	85.15302200351046	99.8538481186297	1	1
4706	Arts	63.85650929589435	10	5	71.6658749674312	68.3773438456945	1	1
1866	Arts	73.83608069103288	17	9	84.3044139949491	48.134045648671886	0	1
7459	Health	78.14111053974568	9	4	80.03711266662256	46.277106511028	0	1
1765	Science	89.45992376634526	11	8	63.30774102262157	31.06820512819667	1	0
1634	Business	42.06991304949403	15	8	72.45286821721932	90.00379665991363	1	1
5003	Science	68.43263220816667	5	5	81.11041048189136	1.373805698436159	0	0
6754	Business	4.854437021647747	18	5	68.4359757809315	88.33420087804066	0	0
461	Programming	98.37613267413865	12	1	93.17472664225602	2.2735263482850376	1	0
7502	Arts	17.904700548623445	11	8	90.60814720059432	7.452296070706943	1	0
1318	Business	81.22002661320992	12	5	90.30143633917896	63.35781342749735	0	1
8165	Health	27.569458162437627	20	7	66.95479266198282	43.80663895880949	1	0
8433	Health	21.795239097751217	5	8	91.84732448304604	93.2620906770168	0	0
5902	Programming	95.10448682243188	11	4	82.59678306592792	32.02168873385821	1	1
6395	Arts	46.13237625398619	16	4	97.07249250748265	48.479973036151094	1	1
4456	Business	34.94631704354899	16	5	88.64949984079422	85.36492242402376	1	1
8400	Programming	87.95522498287112	6	0	78.3875285581437	9.205348062611861	0	1
5265	Science	33.837334915665174	19	5	71.17472062829046	10.35689886997636	1	1
6064	Health	24.455858289607047	10	10	64.3158142778185	4.938621741489701	1	0
1946	Programming	93.8386913725042	17	8	81.1845841651805	60.531153031200745	1	1
1356	Science	68.32455958105271	11	6	80.80723150671821	64.28303729236032	1	1
7245	Health	62.466544568123325	17	3	59.97505920024835	62.95052308674255	0	0
8116	Business	71.91677169841283	12	0	73.94399823125471	7.909549188583642	1	0
4100	Science	56.77499032595039	8	6	86.17426138142697	24.16434089620143	1	1
3850	Business	90.78041035008623	5	10	91.47936563054336	59.79404645209399	0	0
356	Arts	64.40784602107901	11	10	59.04842816012043	75.00111754664908	1	1
1193	Health	76.5974374818017	19	7	85.41887895798864	46.64637126368611	1	1
4922	Programming	62.0314564955832	17	0	54.8523710765558	40.92762993200161	0	0
5424	Business	69.85208481471867	9	4	55.32568170412193	27.451197504263426	1	0
1604	Arts	97.39552135016967	2	0	79.733276280656	67.90464241167918	0	0
8552	Health	92.28992316016058	9	1	74.70575911768793	34.074787125338226	1	0
7627	Health	73.32544800884907	3	9	83.3076197913704	5.237277677739893	1	0
1792	Health	56.12440217093327	9	3	57.45251215360656	91.00364634472747	0	0
7485	Business	68.76989887010107	5	0	69.2199170974698	94.10674453462042	0	0
5732	Arts	86.52280884283262	8	0	77.88917794422687	33.5502830981675	1	0
5986	Health	91.57295968111967	1	5	52.54947701486451	23.458906979362826	1	0
294	Science	83.82540082639815	20	8	88.01055634614457	49.16747722879234	1	1
7869	Business	2.9992973853489575	14	7	71.5680493761955	8.29336273941882	1	0
7237	Programming	44.34215359620258	7	9	54.10907573987525	77.45439718501575	1	1
3335	Arts	51.7753776484478	13	0	53.825497503503954	60.637019795119826	1	0
2752	Business	53.659158991248944	3	9	60.5761548896637	40.34270240488852	0	0
5099	Arts	8.68956891401102	9	3	80.40830567517398	46.80377156672798	1	0
5972	Arts	12.11500307456205	5	1	82.60425253458557	75.0968966339995	0	0
1256	Health	31.554632203871115	10	5	62.18812501030269	24.402009603951047	1	0
5715	Science	31.773769396221933	11	4	69.81044881495714	21.721740072551054	0	0
4144	Programming	60.60808118260763	1	1	82.14960438321434	29.7065247662215	0	0
2256	Science	43.80723965832391	18	0	66.49824796917778	11.586392148790136	1	0
5884	Programming	28.18269687228007	12	10	94.1353422917471	71.46083300283989	1	1
6613	Business	23.030448467389693	19	2	77.9059089049036	60.85164381213314	0	1
7689	Arts	57.972052510750125	16	1	50.58792995763983	68.68008302128517	0	0
3525	Arts	48.31117543362921	8	1	73.53894198157215	27.302502680833097	1	0
8676	Programming	15.831812318564227	8	3	57.695667227706316	88.07532991099083	0	1
4971	Business	18.34231150671392	1	10	94.45702470450414	95.45848893545269	0	0
8824	Programming	57.69438773592098	15	3	76.28071844927467	8.858397687915753	1	1
5706	Science	55.10485716141915	7	0	95.63962225146375	27.521352736545012	0	0
534	Health	55.86394428943108	8	9	64.56554102994765	48.34174397963365	1	0
8670	Science	32.98578598216068	14	8	82.66367604794607	77.87485664991051	1	1
4791	Science	20.42534946585923	14	1	82.29501374708029	91.8829763444506	0	1
3613	Science	9.419318509301041	5	2	87.82053499165096	43.71110202378215	0	0
6363	Arts	25.924179267999357	0	4	75.77277245984553	81.0396315693059	0	1
3474	Programming	89.25393344133019	11	10	56.766778880947825	39.97656906859406	0	0
1868	Business	15.383314964832879	9	6	68.51995986339934	62.21296775804532	0	0
5507	Business	25.336886130688416	17	8	51.667343152727156	35.52405867446063	1	0
5205	Arts	71.75405749406046	13	4	69.95503786126196	73.15960696337237	1	1
7206	Science	31.153414761637652	13	3	71.42332722801928	15.378256297774406	1	0
779	Arts	7.263004510246805	6	9	76.64547699562907	91.7811936500052	0	1
2865	Science	29.860175886968044	10	8	53.90958235680667	65.49395281495659	1	1
6510	Health	84.52316916652465	3	10	60.9399605543092	82.08607625402527	1	0
1966	Programming	48.6461212309329	15	7	50.975704716888025	5.25339583997082	0	0
6169	Business	5.390339333406515	19	1	61.913132503312625	96.43641995136569	0	0
5771	Health	75.81249592790248	10	8	54.94617403731694	2.5879528803503304	0	0
2411	Programming	14.260180720600037	10	4	81.32132465753607	87.68264339430827	1	1
7662	Programming	70.4583356400601	17	1	96.82681045186652	38.995894354309456	1	0
4972	Programming	47.904552868474404	3	7	73.8118941675695	30.113490001700306	0	0
56	Programming	94.79537180791952	20	6	52.79027331484232	29.724674674494523	1	0
1124	Arts	62.15176403267049	12	0	68.5289848842704	20.73056532878863	1	0
5149	Arts	96.9656118275627	20	4	66.61375665636797	88.62661990558598	0	1
3359	Business	76.12062012772698	0	1	91.42328941247534	46.65935443740562	0	0
7213	Science	83.81549925031031	13	5	57.955480325162775	65.36806328847605	0	1
6391	Health	56.055438607234095	8	6	95.53721473806326	47.01084363061554	1	1
4573	Programming	17.30081413734693	12	6	81.76420249896019	56.83445218969844	0	0
3975	Arts	35.3292471200868	16	6	59.7637384252808	92.14140285175007	1	1
7638	Health	26.224443217399116	5	10	95.03330485381936	53.24069357108697	1	0
588	Programming	61.770748555764705	12	9	52.75115518002939	18.543951940933955	0	0
7042	Programming	39.49071677717886	16	8	61.400283867890636	59.96418835390085	0	0
7406	Science	14.928846962213884	5	9	75.90490366827942	32.822418431852554	0	0
72	Health	29.16668401450197	16	9	55.03518136561788	61.48829959020728	1	1
6146	Health	88.87131008116697	15	2	58.33335116207896	58.27175204032217	0	0
560	Science	1.0781615982286599	12	1	94.46211267919014	36.820086905474525	1	0
3048	Health	68.21559700378633	3	10	51.644215839332816	94.5635216715493	1	0
5878	Health	92.83619161982458	3	8	61.896946500030474	18.102285661243588	0	0
2632	Science	56.4284333921214	16	9	50.92023644717698	54.893381647836705	0	0
4017	Business	64.36894926203084	19	2	80.1884552619083	67.17434399593621	1	1
5252	Health	68.22467937682154	0	10	71.36042635904	98.78857215176552	1	1
6268	Business	38.4390096308402	4	9	78.5303147899868	22.2807430072004	1	0
387	Business	81.24978097775595	14	6	75.00634792503942	64.79545868981707	1	1
2226	Programming	49.34515638742913	17	10	70.76001073681432	38.62123366889145	1	1
2317	Health	36.96912308133199	7	7	50.090814224448664	31.653761831787907	0	0
8343	Science	9.564417625035006	13	8	79.77014434999104	67.5555011525324	1	1
8193	Arts	2.0501349136616196	14	10	57.854733640739454	96.64570526653395	1	0
5922	Business	90.76749488468283	2	5	75.36955715011976	70.15823433276677	1	1
1118	Health	96.97449819191196	15	6	70.62872132612098	22.029267049442748	0	1
6028	Programming	1.4751826569197029	17	5	91.2081512333441	33.05968060660487	0	0
7461	Science	69.70797463663197	18	4	83.56050315351564	18.358134806758564	0	1
370	Health	59.50069318989545	19	7	68.97943351696506	35.921665165396576	1	0
5823	Health	94.08318509441605	1	0	77.85187803220695	98.120899609396	0	0
6076	Programming	58.49534810327306	6	1	75.34561172366847	78.12571142182469	1	1
5411	Programming	82.41980869161145	17	6	74.43385656639443	87.32230924888403	1	1
8183	Health	76.75383009512196	20	5	81.13281665099029	54.088300295010164	1	1
7666	Business	18.308854631154905	15	4	73.3465294971552	37.15968002613565	0	0
884	Arts	34.2949600229906	20	2	76.48675104107765	64.2132911774492	0	1
6770	Programming	10.255743796814986	12	4	83.06208555477524	20.453489217495523	1	0
3923	Science	32.137239648701424	20	5	53.3084545659649	95.54439187215405	0	1
2944	Business	11.150919273151757	19	1	60.938775774522895	26.687398224589497	1	0
1590	Science	52.79265683194652	13	2	66.1955724775768	56.70814353418765	1	0
6014	Programming	24.328590867969012	1	2	76.52140026125713	35.02319704395954	1	0
5695	Programming	18.691905972328275	3	2	88.39562184652954	7.214183719663336	0	0
789	Programming	32.178389518434315	18	6	52.77602976553089	29.72649205951672	1	0
2848	Science	18.52728615831134	11	10	55.727544184451446	22.729335087499237	1	0
2375	Arts	4.310360570548669	20	6	50.64066483031156	12.39693955121578	1	0
5958	Arts	67.15768428360927	3	1	57.904776855927736	82.84015316940652	1	0
5510	Health	40.34793864103566	8	6	98.89233228725169	53.146685395948104	1	1
4481	Science	18.324686046307814	18	9	89.60525913298054	9.19496624790661	0	0
1784	Health	64.84572606262678	13	4	54.33601652876057	35.3868781726208	0	0
5653	Arts	20.37415539100092	17	10	99.60933017895208	27.672492660061266	1	1
4093	Programming	89.59615361390192	13	9	83.34891323882951	10.852431502912419	1	1
7865	Arts	47.712454508923756	13	6	74.08247386155782	68.84708823624493	0	1
6685	Arts	87.71268641532818	18	0	61.08342958011875	28.069630315698856	0	0
1204	Programming	17.905268061588178	13	9	82.52248908689137	52.96620090478664	0	0
1195	Health	79.19659748251834	0	7	87.19517159898491	24.999774727643942	1	0
666	Programming	38.92386760292417	3	1	50.31630767780751	93.81850367628944	0	0
[truncated: 7,001 more rows]
